# Supplementary material for: Diethyl 2-{4-diethyl­amino-2-[(dimethyl­carbamothio­yl)­oxy]benzyl­idene}malonate
Source: Acta Crystallogr Sect E Struct Rep Online. 2011 Jun 30;67(Pt 7):o1854. doi: 10.1107/S1600536811024305 (PMC3151902; doi:10.1107/S1600536811024305)
Supplement: Supplementary file 1 [file e-67-o1854-sup1.cif]

##############################################################################
#                                                                            #
# This CIF contains the data in a paper accepted for publication in          #
# Acta Crystallographica Section E. It conforms to the requirements of       #
# Notes for Authors for Acta Crystallographica Section E, and has been       #
# peer reviewed under the auspices of the IUCr Commission on Journals.       #
#                                                                            #
# Full details of the Crystallographic Information File format               #
# are given in the paper "The Crystallographic Information File (CIF):       #
# a New Standard Archive File for Crystallography" by S. R. Hall, F. H.      #
# Allen and I. D. Brown [Acta Cryst. (1991), A47, 655-685].                  #
#                                                                            #
# The current version of the core CIF dictionary is obtainable from          #
# ftp://ftp.iucr.org/pub/cif_core.dic.                                       #
#                                                                            #
# Software is freely available for graphical display of the structure(s)     #
# in this CIF. For information consult the CIF software page                 #
# http://www.iucr.org/resources/cif/software.                                #
#                                                                            #
# This file may be used for bona fide research purposes within the           #
# scientific community so long as proper attribution is given to the journal # 
# article from which it was obtained.                                        #
#                                                                            #
##############################################################################
data_I
_audit_creation_method     SHELXL-97
_chemical_name_systematic
;
Diethyl 2-{4-diethylamino-2-[(dimethylcarbamothioyl)oxy]benzylidene}malonate
;
_chemical_name_common     ?
_chemical_formula_moiety     'C21 H30 N2 O5 S'
_chemical_formula_sum     'C21 H30 N2 O5 S'
_chemical_formula_iupac     'C21 H30 N2 O5 S'
_chemical_formula_weight     422.53
_chemical_melting_point     ?
_symmetry_cell_setting     monoclinic
_symmetry_space_group_name_H-M     'P 21/c'
_symmetry_space_group_name_Hall     '-P 2ybc'
loop_
    _symmetry_equiv_pos_as_xyz
    'x, y, z'
    '-x, y+1/2, -z+1/2'
    '-x, -y, -z'
    'x, -y-1/2, z-1/2'
_cell_length_a     14.2704(6)
_cell_length_b     9.2716(4)
_cell_length_c     25.9206(8)
_cell_angle_alpha     90.00
_cell_angle_beta     139.5880(10)
_cell_angle_gamma     90.00
_cell_volume     2223.30(15)
_cell_formula_units_Z     4
_cell_measurement_reflns_used     6772
_cell_measurement_theta_min     2.4241
_cell_measurement_theta_max     28.0278
_cell_measurement_temperature     173(2)
_exptl_crystal_description     plate
_exptl_crystal_colour     yellow
_exptl_crystal_size_max     0.40
_exptl_crystal_size_mid     0.37
_exptl_crystal_size_min     0.07
_exptl_crystal_density_diffrn     1.262
_exptl_crystal_density_meas     1.262
_exptl_crystal_density_method     'not measured'
_exptl_crystal_F_000     904
_exptl_absorpt_coefficient_mu     0.179
_exptl_absorpt_correction_type     multi-scan
_exptl_absorpt_process_details     '(SADABS; Bruker, 2002)'
_exptl_absorpt_correction_T_min     0.9319
_exptl_absorpt_correction_T_max     0.9876
_exptl_special_details
;
;
_diffrn_ambient_temperature     173(2)
_diffrn_radiation_type     MoK\a
_diffrn_radiation_wavelength     0.71073
_diffrn_radiation_source     'fine-focus sealed tube'
_diffrn_radiation_monochromator     graphite
_diffrn_measurement_device_type     'Bruker APEX area-detector'
_diffrn_measurement_method     '\f and \w'
_diffrn_detector_area_resol_mean     ?
_diffrn_reflns_number     25540
_diffrn_reflns_av_R_equivalents     0.0370
_diffrn_reflns_av_sigmaI/netI     0.0334
_diffrn_reflns_theta_min     1.61
_diffrn_reflns_theta_max     28.80
_diffrn_reflns_theta_full     25.00
_diffrn_measured_fraction_theta_max     0.934
_diffrn_measured_fraction_theta_full     0.999
_diffrn_reflns_limit_h_min     -19
_diffrn_reflns_limit_h_max     19
_diffrn_reflns_limit_k_min     -12
_diffrn_reflns_limit_k_max     11
_diffrn_reflns_limit_l_min     -34
_diffrn_reflns_limit_l_max     33
_diffrn_standards_number     ?
_diffrn_standards_interval_count     ?
_diffrn_standards_interval_time     ?
_diffrn_standards_decay_%     ?
_refine_special_details
;
Refinement of <i>F</i>^2^ against ALL reflections. The weighted <i>R</i>-factor
<i>wR</i> and goodness of fit <i>S</i> are based on <i>F</i>^2^, conventional
<i>R</i>-factors <i>R</i> are based on <i>F</i>, with <i>F</i> set to zero for
negative <i>F</i>^2^. The threshold expression of <i>F</i>^2^ >
\s(<i>F</i>^2^) is used only for calculating <i>R</i>-factors(gt) <i>etc</i>.
and is not relevant to the choice of reflections for refinement.
<i>R</i>-factors based on <i>F</i>^2^ are statistically about twice as large
as those based on <i>F</i>, and <i>R</i>- factors based on ALL data will be
even larger.
;
_reflns_number_total     5414
_reflns_number_gt     4778
_reflns_threshold_expression     I>2sigma(I)
_refine_ls_structure_factor_coef     Fsqd
_refine_ls_matrix_type     full
_refine_ls_R_factor_all     0.0786
_refine_ls_R_factor_gt     0.0683
_refine_ls_wR_factor_gt     0.1495
_refine_ls_wR_factor_ref     0.1551
_refine_ls_goodness_of_fit_ref     1.178
_refine_ls_restrained_S_all     1.178
_refine_ls_number_reflns     5414
_refine_ls_number_parameters     268
_refine_ls_number_restraints     0
_refine_ls_hydrogen_treatment     constr
_refine_ls_weighting_scheme     calc
_refine_ls_weighting_details
         'calc w=1/[\s^2^(Fo^2^)+(0.0604P)^2^+1.2811P] where P=(Fo^2^+2Fc^2^)/3'
_atom_sites_solution_hydrogens     geom
_atom_sites_solution_primary     direct
_atom_sites_solution_secondary     difmap
_refine_ls_shift/su_max     0.000
_refine_ls_shift/su_mean     0.000
_refine_diff_density_max     0.393
_refine_diff_density_min     -0.287
_refine_ls_extinction_method     none
_refine_ls_extinction_coef     ?
loop_
    _atom_type_symbol
    _atom_type_description
    _atom_type_scat_dispersion_real
    _atom_type_scat_dispersion_imag
    _atom_type_scat_source
    'C' 'C' 0.0033 0.0016
                         'International Tables Vol C Tables 4.2.6.8 and 6.1.1.4'
    'H' 'H' 0.0000 0.0000
                         'International Tables Vol C Tables 4.2.6.8 and 6.1.1.4'
    'N' 'N' 0.0061 0.0033
                         'International Tables Vol C Tables 4.2.6.8 and 6.1.1.4'
    'O' 'O' 0.0106 0.0060
                         'International Tables Vol C Tables 4.2.6.8 and 6.1.1.4'
    'S' 'S' 0.1246 0.1234
                         'International Tables Vol C Tables 4.2.6.8 and 6.1.1.4'
_computing_data_collection     'SMART (Bruker, 2002)'
_computing_cell_refinement     'SAINT (Bruker, 2002)'
_computing_data_reduction     'SAINT (Bruker, 2002)'
_computing_structure_solution     'SHELXS97 (Sheldrick, 2008)'
_computing_structure_refinement     'SHELXL97 (Sheldrick, 2008)'
_computing_molecular_graphics     'DIAMOND (Brandenburg, 2011)'
_computing_publication_material     'SHELXL97 (Sheldrick, 2008)'
loop_
    _atom_site_type_symbol
    _atom_site_label
    _atom_site_fract_x
    _atom_site_fract_y
    _atom_site_fract_z
    _atom_site_U_iso_or_equiv
    _atom_site_adp_type
    _atom_site_calc_flag
    _atom_site_refinement_flags
    _atom_site_occupancy
    _atom_site_symmetry_multiplicity
    _atom_site_disorder_assembly
    _atom_site_disorder_group
    S S1 0.26921(7) 0.44597(7) 0.62902(4) 0.03779(17) Uani d . 1 1 . .
    O O1 0.46394(15) 0.63622(16) 0.74213(8) 0.0260(3) Uani d . 1 1 . .
    O O2 0.67228(17) 0.44354(18) 1.03491(9) 0.0376(4) Uani d . 1 1 . .
    O O3 0.51195(16) 0.28130(16) 0.94122(9) 0.0295(3) Uani d . 1 1 . .
    O O4 0.82337(16) 0.34284(18) 0.94609(9) 0.0350(4) Uani d . 1 1 . .
    O O5 0.83126(16) 0.24105(17) 1.02732(9) 0.0320(4) Uani d . 1 1 . .
    N N1 0.4991(2) 0.5538(2) 0.67853(11) 0.0308(4) Uani d . 1 1 . .
    N N2 0.07452(18) 0.8351(2) 0.67478(10) 0.0281(4) Uani d . 1 1 . .
    C C1 0.3890(2) 0.6452(2) 0.75718(11) 0.0229(4) Uani d . 1 1 . .
    C C2 0.2706(2) 0.7321(2) 0.70888(11) 0.0248(4) Uani d . 1 1 . .
    H H2A 0.2389 0.7792 0.6651 0.030 Uiso calc R 1 1 . .
    C C3 0.1956(2) 0.7521(2) 0.72368(11) 0.0241(4) Uani d . 1 1 . .
    C C4 0.2515(2) 0.6825(2) 0.79130(11) 0.0248(4) Uani d . 1 1 . .
    H H4A 0.2057 0.6963 0.8045 0.030 Uiso calc R 1 1 . .
    C C5 0.3701(2) 0.5958(2) 0.83781(11) 0.0244(4) Uani d . 1 1 . .
    H H5A 0.4033 0.5492 0.8822 0.029 Uiso calc R 1 1 . .
    C C6 0.4447(2) 0.5725(2) 0.82317(11) 0.0235(4) Uani d . 1 1 . .
    C C7 0.4143(2) 0.5470(2) 0.68376(12) 0.0259(4) Uani d . 1 1 . .
    C C8 0.4655(3) 0.4683(3) 0.61905(15) 0.0391(6) Uani d . 1 1 . .
    H H8A 0.4317 0.3727 0.6155 0.047 Uiso calc R 1 1 . .
    H H8B 0.5524 0.4581 0.6342 0.047 Uiso calc R 1 1 . .
    H H8C 0.3897 0.5165 0.5673 0.047 Uiso calc R 1 1 . .
    C C9 0.6294(2) 0.6407(3) 0.73122(14) 0.0372(5) Uani d . 1 1 . .
    H H9A 0.6352 0.7007 0.7647 0.045 Uiso calc R 1 1 . .
    H H9B 0.6268 0.7027 0.6995 0.045 Uiso calc R 1 1 . .
    H H9C 0.7141 0.5774 0.7650 0.045 Uiso calc R 1 1 . .
    C C10 0.0145(2) 0.9012(2) 0.60339(12) 0.0304(5) Uani d . 1 1 . .
    H H10A 0.0947 0.9353 0.6149 0.037 Uiso calc R 1 1 . .
    H H10B -0.0435 0.9864 0.5892 0.037 Uiso calc R 1 1 . .
    C C11 -0.0791(3) 0.8002(3) 0.53356(13) 0.0416(6) Uani d . 1 1 . .
    H H11A -0.1153 0.8500 0.4876 0.050 Uiso calc R 1 1 . .
    H H11B -0.1609 0.7688 0.5205 0.050 Uiso calc R 1 1 . .
    H H11C -0.0222 0.7160 0.5470 0.050 Uiso calc R 1 1 . .
    C C12 -0.0149(2) 0.8433(3) 0.68272(14) 0.0352(5) Uani d . 1 1 . .
    H H12A -0.0061 0.7518 0.7058 0.042 Uiso calc R 1 1 . .
    H H12B -0.1171 0.8536 0.6291 0.042 Uiso calc R 1 1 . .
    C C13 0.0234(4) 0.9656(3) 0.7337(2) 0.0611(8) Uani d . 1 1 . .
    H H13A -0.0464 0.9705 0.7328 0.073 Uiso calc R 1 1 . .
    H H13B 0.0211 1.0562 0.7132 0.073 Uiso calc R 1 1 . .
    H H13C 0.1206 0.9505 0.7884 0.073 Uiso calc R 1 1 . .
    C C14 0.5714(2) 0.4841(2) 0.86988(11) 0.0250(4) Uani d . 1 1 . .
    H H14A 0.6099 0.4850 0.8521 0.030 Uiso calc R 1 1 . .
    C C15 0.6448(2) 0.4009(2) 0.93361(11) 0.0248(4) Uani d . 1 1 . .
    C C16 0.6132(2) 0.3805(2) 0.97606(11) 0.0259(4) Uani d . 1 1 . .
    C C17 0.4749(3) 0.2533(3) 0.97892(15) 0.0389(5) Uani d . 1 1 . .
    H H17A 0.4430 0.3434 0.9826 0.047 Uiso calc R 1 1 . .
    H H17B 0.5598 0.2153 1.0333 0.047 Uiso calc R 1 1 . .
    C C18 0.3562(3) 0.1456(3) 0.92939(18) 0.0491(7) Uani d . 1 1 . .
    H H18A 0.3239 0.1292 0.9514 0.059 Uiso calc R 1 1 . .
    H H18B 0.3912 0.0547 0.9293 0.059 Uiso calc R 1 1 . .
    H H18C 0.2753 0.1817 0.8748 0.059 Uiso calc R 1 1 . .
    C C19 0.7746(2) 0.3272(2) 0.96794(12) 0.0267(4) Uani d . 1 1 . .
    C C20 0.9633(3) 0.1675(3) 1.06771(14) 0.0382(5) Uani d . 1 1 . .
    H H20A 1.0344 0.2375 1.0839 0.046 Uiso calc R 1 1 . .
    H H20B 0.9428 0.0949 1.0321 0.046 Uiso calc R 1 1 . .
    C C21 1.0204(3) 0.0966(4) 1.13851(18) 0.0591(8) Uani d . 1 1 . .
    H H21A 1.1102 0.0457 1.1676 0.071 Uiso calc R 1 1 . .
    H H21B 0.9491 0.0276 1.1217 0.071 Uiso calc R 1 1 . .
    H H21C 1.0400 0.1696 1.1731 0.071 Uiso calc R 1 1 . .
loop_
    _atom_site_aniso_label
    _atom_site_aniso_U_11
    _atom_site_aniso_U_22
    _atom_site_aniso_U_33
    _atom_site_aniso_U_12
    _atom_site_aniso_U_13
    _atom_site_aniso_U_23
    S1 0.0414(3) 0.0372(3) 0.0373(3) -0.0122(3) 0.0306(3) -0.0120(2)
    O1 0.0245(7) 0.0321(8) 0.0240(7) -0.0033(6) 0.0192(6) -0.0039(6)
    O2 0.0341(8) 0.0457(10) 0.0272(8) -0.0033(7) 0.0217(7) -0.0105(7)
    O3 0.0340(8) 0.0281(8) 0.0303(7) -0.0015(6) 0.0255(7) -0.0032(6)
    O4 0.0330(8) 0.0432(9) 0.0327(8) 0.0092(7) 0.0260(7) 0.0039(7)
    O5 0.0297(8) 0.0341(8) 0.0314(8) 0.0121(6) 0.0230(7) 0.0094(6)
    N1 0.0369(10) 0.0302(9) 0.0342(9) 0.0037(8) 0.0295(9) 0.0027(8)
    N2 0.0257(8) 0.0313(9) 0.0232(8) 0.0074(7) 0.0174(7) 0.0059(7)
    C1 0.0228(9) 0.0241(9) 0.0217(9) -0.0036(8) 0.0169(8) -0.0045(8)
    C2 0.0250(9) 0.0272(10) 0.0197(9) -0.0002(8) 0.0163(8) 0.0015(8)
    C3 0.0224(9) 0.0219(9) 0.0223(9) -0.0002(7) 0.0155(8) -0.0015(7)
    C4 0.0247(9) 0.0279(10) 0.0244(9) 0.0005(8) 0.0194(9) -0.0002(8)
    C5 0.0255(9) 0.0243(10) 0.0197(9) 0.0003(8) 0.0161(8) 0.0008(8)
    C6 0.0214(9) 0.0225(10) 0.0211(9) -0.0009(7) 0.0147(8) -0.0026(7)
    C7 0.0296(10) 0.0242(10) 0.0233(9) 0.0044(8) 0.0201(9) 0.0036(8)
    C8 0.0589(16) 0.0341(12) 0.0474(14) 0.0074(11) 0.0469(14) 0.0023(10)
    C9 0.0343(12) 0.0456(14) 0.0399(12) 0.0043(10) 0.0305(11) 0.0056(11)
    C10 0.0292(10) 0.0287(10) 0.0258(10) 0.0060(9) 0.0189(9) 0.0054(8)
    C11 0.0343(12) 0.0497(15) 0.0268(11) 0.0004(11) 0.0193(10) -0.0016(10)
    C12 0.0271(10) 0.0404(13) 0.0355(11) 0.0094(10) 0.0231(10) 0.0106(10)
    C13 0.084(2) 0.0569(18) 0.075(2) 0.0151(17) 0.069(2) 0.0026(16)
    C14 0.0229(9) 0.0252(10) 0.0229(9) -0.0020(8) 0.0164(9) -0.0042(8)
    C15 0.0219(9) 0.0240(10) 0.0207(9) -0.0010(8) 0.0141(8) -0.0050(8)
    C16 0.0220(9) 0.0239(10) 0.0205(9) 0.0069(8) 0.0130(8) 0.0021(8)
    C17 0.0528(15) 0.0358(12) 0.0456(13) 0.0028(11) 0.0423(13) 0.0016(10)
    C18 0.0492(15) 0.0507(16) 0.0628(17) -0.0013(13) 0.0469(15) 0.0011(14)
    C19 0.0253(10) 0.0251(10) 0.0232(9) -0.0005(8) 0.0167(9) -0.0052(8)
    C20 0.0327(12) 0.0415(13) 0.0354(12) 0.0169(10) 0.0246(11) 0.0096(10)
    C21 0.0573(18) 0.071(2) 0.0534(17) 0.0381(16) 0.0433(16) 0.0348(15)
_geom_special_details
;
All e.s.d.'s (except the e.s.d. in the dihedral angle between two l.s. planes)
are estimated using the full covariance matrix. The cell e.s.d.'s are taken
into account individually in the estimation of e.s.d.'s in distances, angles
and torsion angles; correlations between e.s.d.'s in cell parameters are only
used when they are defined by crystal symmetry. An approximate (isotropic)
treatment of cell e.s.d.'s is used for estimating e.s.d.'s involving l.s.
planes.
;
loop_
    _geom_bond_atom_site_label_1
    _geom_bond_atom_site_label_2
    _geom_bond_site_symmetry_2
    _geom_bond_distance
    _geom_bond_publ_flag
    S1 C7 . 1.645(2) ?
    O1 C7 . 1.358(2) ?
    O1 C1 . 1.393(2) ?
    O2 C16 . 1.192(2) ?
    O3 C16 . 1.327(3) ?
    O3 C17 . 1.445(3) ?
    O4 C19 . 1.194(3) ?
    O5 C19 . 1.329(3) ?
    O5 C20 . 1.451(3) ?
    N1 C7 . 1.317(3) ?
    N1 C9 . 1.450(3) ?
    N1 C8 . 1.452(3) ?
    N2 C3 . 1.360(3) ?
    N2 C12 . 1.441(3) ?
    N2 C10 . 1.456(3) ?
    C1 C2 . 1.360(3) ?
    C1 C6 . 1.394(3) ?
    C2 C3 . 1.397(3) ?
    C2 H2A . 0.9500 ?
    C3 C4 . 1.413(3) ?
    C4 C5 . 1.363(3) ?
    C4 H4A . 0.9500 ?
    C5 C6 . 1.394(3) ?
    C5 H5A . 0.9500 ?
    C6 C14 . 1.439(3) ?
    C8 H8A . 0.9800 ?
    C8 H8B . 0.9800 ?
    C8 H8C . 0.9800 ?
    C9 H9A . 0.9800 ?
    C9 H9B . 0.9800 ?
    C9 H9C . 0.9800 ?
    C10 C11 . 1.502(3) ?
    C10 H10A . 0.9900 ?
    C10 H10B . 0.9900 ?
    C11 H11A . 0.9800 ?
    C11 H11B . 0.9800 ?
    C11 H11C . 0.9800 ?
    C12 C13 . 1.493(4) ?
    C12 H12A . 0.9900 ?
    C12 H12B . 0.9900 ?
    C13 H13A . 0.9800 ?
    C13 H13B . 0.9800 ?
    C13 H13C . 0.9800 ?
    C14 C15 . 1.336(3) ?
    C14 H14A . 0.9500 ?
    C15 C19 . 1.476(3) ?
    C15 C16 . 1.485(3) ?
    C17 C18 . 1.484(4) ?
    C17 H17A . 0.9900 ?
    C17 H17B . 0.9900 ?
    C18 H18A . 0.9800 ?
    C18 H18B . 0.9800 ?
    C18 H18C . 0.9800 ?
    C20 C21 . 1.478(3) ?
    C20 H20A . 0.9900 ?
    C20 H20B . 0.9900 ?
    C21 H21A . 0.9800 ?
    C21 H21B . 0.9800 ?
    C21 H21C . 0.9800 ?
loop_
    _geom_angle_atom_site_label_1
    _geom_angle_atom_site_label_2
    _geom_angle_atom_site_label_3
    _geom_angle_site_symmetry_1
    _geom_angle_site_symmetry_3
    _geom_angle
    _geom_angle_publ_flag
    C7 O1 C1 . . 119.27(16) ?
    C16 O3 C17 . . 115.70(17) ?
    C19 O5 C20 . . 115.40(17) ?
    C7 N1 C9 . . 123.26(19) ?
    C7 N1 C8 . . 119.8(2) ?
    C9 N1 C8 . . 116.97(19) ?
    C3 N2 C12 . . 122.11(17) ?
    C3 N2 C10 . . 121.58(17) ?
    C12 N2 C10 . . 115.53(17) ?
    C2 C1 O1 . . 117.30(17) ?
    C2 C1 C6 . . 124.39(18) ?
    O1 C1 C6 . . 118.19(17) ?
    C1 C2 C3 . . 120.01(18) ?
    C1 C2 H2A . . 120.0 ?
    C3 C2 H2A . . 120.0 ?
    N2 C3 C2 . . 120.95(18) ?
    N2 C3 C4 . . 122.08(18) ?
    C2 C3 C4 . . 116.97(18) ?
    C5 C4 C3 . . 120.95(18) ?
    C5 C4 H4A . . 119.5 ?
    C3 C4 H4A . . 119.5 ?
    C4 C5 C6 . . 122.88(18) ?
    C4 C5 H5A . . 118.6 ?
    C6 C5 H5A . . 118.6 ?
    C1 C6 C5 . . 114.76(17) ?
    C1 C6 C14 . . 119.08(18) ?
    C5 C6 C14 . . 126.15(18) ?
    N1 C7 O1 . . 110.20(18) ?
    N1 C7 S1 . . 126.16(16) ?
    O1 C7 S1 . . 123.64(15) ?
    N1 C8 H8A . . 109.5 ?
    N1 C8 H8B . . 109.5 ?
    H8A C8 H8B . . 109.5 ?
    N1 C8 H8C . . 109.5 ?
    H8A C8 H8C . . 109.5 ?
    H8B C8 H8C . . 109.5 ?
    N1 C9 H9A . . 109.5 ?
    N1 C9 H9B . . 109.5 ?
    H9A C9 H9B . . 109.5 ?
    N1 C9 H9C . . 109.5 ?
    H9A C9 H9C . . 109.5 ?
    H9B C9 H9C . . 109.5 ?
    N2 C10 C11 . . 113.09(19) ?
    N2 C10 H10A . . 109.0 ?
    C11 C10 H10A . . 109.0 ?
    N2 C10 H10B . . 109.0 ?
    C11 C10 H10B . . 109.0 ?
    H10A C10 H10B . . 107.8 ?
    C10 C11 H11A . . 109.5 ?
    C10 C11 H11B . . 109.5 ?
    H11A C11 H11B . . 109.5 ?
    C10 C11 H11C . . 109.5 ?
    H11A C11 H11C . . 109.5 ?
    H11B C11 H11C . . 109.5 ?
    N2 C12 C13 . . 113.5(2) ?
    N2 C12 H12A . . 108.9 ?
    C13 C12 H12A . . 108.9 ?
    N2 C12 H12B . . 108.9 ?
    C13 C12 H12B . . 108.9 ?
    H12A C12 H12B . . 107.7 ?
    C12 C13 H13A . . 109.5 ?
    C12 C13 H13B . . 109.5 ?
    H13A C13 H13B . . 109.5 ?
    C12 C13 H13C . . 109.5 ?
    H13A C13 H13C . . 109.5 ?
    H13B C13 H13C . . 109.5 ?
    C15 C14 C6 . . 132.0(2) ?
    C15 C14 H14A . . 114.0 ?
    C6 C14 H14A . . 114.0 ?
    C14 C15 C19 . . 117.09(19) ?
    C14 C15 C16 . . 126.51(19) ?
    C19 C15 C16 . . 116.33(17) ?
    O2 C16 O3 . . 123.6(2) ?
    O2 C16 C15 . . 124.6(2) ?
    O3 C16 C15 . . 111.83(17) ?
    O3 C17 C18 . . 107.4(2) ?
    O3 C17 H17A . . 110.2 ?
    C18 C17 H17A . . 110.2 ?
    O3 C17 H17B . . 110.2 ?
    C18 C17 H17B . . 110.2 ?
    H17A C17 H17B . . 108.5 ?
    C17 C18 H18A . . 109.5 ?
    C17 C18 H18B . . 109.5 ?
    H18A C18 H18B . . 109.5 ?
    C17 C18 H18C . . 109.5 ?
    H18A C18 H18C . . 109.5 ?
    H18B C18 H18C . . 109.5 ?
    O4 C19 O5 . . 124.18(19) ?
    O4 C19 C15 . . 125.08(19) ?
    O5 C19 C15 . . 110.74(18) ?
    O5 C20 C21 . . 106.9(2) ?
    O5 C20 H20A . . 110.3 ?
    C21 C20 H20A . . 110.3 ?
    O5 C20 H20B . . 110.3 ?
    C21 C20 H20B . . 110.3 ?
    H20A C20 H20B . . 108.6 ?
    C20 C21 H21A . . 109.5 ?
    C20 C21 H21B . . 109.5 ?
    H21A C21 H21B . . 109.5 ?
    C20 C21 H21C . . 109.5 ?
    H21A C21 H21C . . 109.5 ?
    H21B C21 H21C . . 109.5 ?
loop_
    _geom_torsion_atom_site_label_1
    _geom_torsion_atom_site_label_2
    _geom_torsion_atom_site_label_3
    _geom_torsion_atom_site_label_4
    _geom_torsion_site_symmetry_1
    _geom_torsion_site_symmetry_2
    _geom_torsion_site_symmetry_3
    _geom_torsion_site_symmetry_4
    _geom_torsion
    _geom_torsion_publ_flag
    C7 O1 C1 C2 . . . . -81.3(2) ?
    C7 O1 C1 C6 . . . . 102.6(2) ?
    O1 C1 C2 C3 . . . . -176.38(17) ?
    C6 C1 C2 C3 . . . . -0.6(3) ?
    C12 N2 C3 C2 . . . . 172.1(2) ?
    C10 N2 C3 C2 . . . . 2.7(3) ?
    C12 N2 C3 C4 . . . . -7.9(3) ?
    C10 N2 C3 C4 . . . . -177.31(19) ?
    C1 C2 C3 N2 . . . . -178.06(19) ?
    C1 C2 C3 C4 . . . . 2.0(3) ?
    N2 C3 C4 C5 . . . . 177.70(19) ?
    C2 C3 C4 C5 . . . . -2.3(3) ?
    C3 C4 C5 C6 . . . . 1.3(3) ?
    C2 C1 C6 C5 . . . . -0.6(3) ?
    O1 C1 C6 C5 . . . . 175.20(17) ?
    C2 C1 C6 C14 . . . . -179.70(19) ?
    O1 C1 C6 C14 . . . . -3.9(3) ?
    C4 C5 C6 C1 . . . . 0.2(3) ?
    C4 C5 C6 C14 . . . . 179.26(19) ?
    C9 N1 C7 O1 . . . . 2.5(3) ?
    C8 N1 C7 O1 . . . . -179.18(18) ?
    C9 N1 C7 S1 . . . . -177.15(17) ?
    C8 N1 C7 S1 . . . . 1.1(3) ?
    C1 O1 C7 N1 . . . . 179.82(16) ?
    C1 O1 C7 S1 . . . . -0.5(3) ?
    C3 N2 C10 C11 . . . . 82.5(3) ?
    C12 N2 C10 C11 . . . . -87.6(2) ?
    C3 N2 C12 C13 . . . . 93.3(3) ?
    C10 N2 C12 C13 . . . . -96.7(2) ?
    C1 C6 C14 C15 . . . . -178.1(2) ?
    C5 C6 C14 C15 . . . . 2.9(4) ?
    C6 C14 C15 C19 . . . . -178.4(2) ?
    C6 C14 C15 C16 . . . . -1.6(4) ?
    C17 O3 C16 O2 . . . . 0.4(3) ?
    C17 O3 C16 C15 . . . . 179.54(17) ?
    C14 C15 C16 O2 . . . . -97.5(3) ?
    C19 C15 C16 O2 . . . . 79.4(3) ?
    C14 C15 C16 O3 . . . . 83.4(3) ?
    C19 C15 C16 O3 . . . . -99.7(2) ?
    C16 O3 C17 C18 . . . . 177.37(19) ?
    C20 O5 C19 O4 . . . . 2.0(3) ?
    C20 O5 C19 C15 . . . . -177.53(17) ?
    C14 C15 C19 O4 . . . . 4.6(3) ?
    C16 C15 C19 O4 . . . . -172.5(2) ?
    C14 C15 C19 O5 . . . . -175.81(18) ?
    C16 C15 C19 O5 . . . . 7.0(2) ?
    C19 O5 C20 C21 . . . . 171.3(2) ?
data_global
_journal_date_recd_electronic     2011-04-20
_journal_date_accepted     2011-06-21
_journal_name_full     'Acta Crystallographica, Section E'
_journal_year     2011
_journal_volume     67
_journal_issue      7
_journal_page_first     o1854
_journal_page_last     o1854
_journal_paper_category     QO
_journal_coeditor_code     KJ2176
_publ_contact_author_name     'Zheng, Hong'
_publ_contact_author_address
;
The Key Laboratory of Analytical Sciences, Ministry of Education,
and Department of Chemistry,
Xiamen University
Xiamen 361005
China
;
_publ_contact_author_email     hzheng@xmu.edu.cn
_publ_contact_author_fax     86-592-2186401
_publ_contact_author_phone     86-592-2180307
_publ_section_title
;
Diethyl 2-{4-diethylamino-2-[(dimethylcarbamothioyl)oxy]benzylidene}malonate
;
loop_
    _publ_author_name
    _publ_author_footnote
    _publ_author_address
    'Sun, Dan' .
;
The Key Laboratory of Analytical Sciences, Ministry of Education,
and Department of Chemistry,
College of Chemistry and Chemical Engineering,
Xiamen University,
Xiamen 361005,
People's Republic of China
;
    'Fan, Xiao-Xing' .
;
The Key Laboratory of Analytical Sciences, Ministry of Education,
and Department of Chemistry,
College of Chemistry and Chemical Engineering,
Xiamen University,
Xiamen 361005,
People's Republic of China
;
    'Yang, Shi-Yao' .
;
Department of Chemistry, College of Chemistry and Chemical Engineering,
Xiamen University, Xiamen 361005,
People's Republic of China
;
    'Zheng, Hong' .
;
The Key Laboratory of Analytical Sciences, Ministry of Education,
and Department of Chemistry,
College of Chemistry and Chemical Engineering,
Xiamen University,
Xiamen 361005,
People's Republic of China
;
