# Supplementary material for: Diethyl 2-{4-diethyl­amino-2-[(dimethyl­carbamothio­yl)­oxy]benzyl­idene}malonate
Source: Acta Crystallogr Sect E Struct Rep Online. 2011 Jun 30;67(Pt 7):o1854. doi: 10.1107/S1600536811024305 (PMC3151902; doi:10.1107/S1600536811024305)
Supplement: Supplementary file 2 [file e-67-o1854-Isup2.hkl]

# 
# h,k,l, Fc-squared, Fo-squared, sigma(Fo-squared) and status flag 
# 
data_I
_shelx_title ' y in P2(1)/c' 
_shelx_refln_list_code          4 
_shelx_F_calc_maximum      272.90 
_exptl_crystal_F_000       904.00 
_reflns_d_resolution_high  0.7377 
 
loop_ 
 _symmetry_equiv_pos_as_xyz 
 'x, y, z' 
 '-x, y+1/2, -z+1/2' 
 '-x, -y, -z' 
 'x, -y-1/2, z-1/2' 
 
_cell_length_a    14.2704 
_cell_length_b     9.2716 
_cell_length_c    25.9206 
_cell_angle_alpha  90.000 
_cell_angle_beta  139.588 
_cell_angle_gamma  90.000 
 
_shelx_F_squared_multiplier     1.000 
 
loop_ 
 _refln_index_h 
 _refln_index_k 
 _refln_index_l 
 _refln_F_squared_calc 
 _refln_F_squared_meas 
 _refln_F_squared_sigma 
 _refln_observed_status 
   1   0   0    10006.95    10793.56    162.75 o 
   2   0   0    12459.41    12522.92    189.98 o 
   3   0   0     1354.18     1406.86     28.12 o 
   4   0   0     4387.40     4615.33     78.66 o 
   5   0   0      976.02      939.64     26.84 o 
   6   0   0      231.81      236.97     13.19 o 
   7   0   0       74.71       82.51      9.07 o 
   8   0   0      421.24      383.75     18.81 o 
   9   0   0      554.83      518.95     28.76 o 
  10   0   0       36.14       50.03      8.71 o 
  11   0   0      592.60      508.61     24.47 o 
  12   0   0       30.81       51.36      9.15 o 
   1   1   0    17312.01    19126.47    174.85 o 
   2   1   0      362.61      359.80      5.53 o 
   3   1   0       51.64       51.16      2.23 o 
   4   1   0     4625.37     5163.86     55.86 o 
   5   1   0       66.39       98.94      5.79 o 
   6   1   0      323.91      363.99     10.68 o 
   7   1   0      256.60      205.08     12.84 o 
   8   1   0        0.03        4.22      2.80 o 
   9   1   0        0.40        1.65      2.91 o 
  10   1   0       98.05      100.44      9.66 o 
  11   1   0        0.13        4.43      3.17 o 
  12   1   0        5.66        8.79      4.29 o 
   0   2   0      172.69      154.19      4.49 o 
   1   2   0     5934.62     6613.79     62.41 o 
   2   2   0     1422.59     1526.19     17.04 o 
   3   2   0     5808.06     6503.97     63.06 o 
   4   2   0       47.64       80.66      3.41 o 
   5   2   0       66.95      101.53      3.80 o 
   6   2   0      449.18      366.11     14.44 o 
   7   2   0      940.37      775.71     30.93 o 
   8   2   0       23.31       32.53      4.61 o 
   9   2   0      146.39      162.86      9.86 o 
  10   2   0       24.37       30.28      5.14 o 
  11   2   0        8.69        4.83      3.50 o 
  12   2   0        0.61       -7.92      8.66 o 
   1   3   0      735.93      772.63     10.26 o 
   2   3   0     4687.91     4950.06     48.93 o 
   3   3   0    11494.11    13005.77    122.26 o 
   4   3   0        4.74       12.96      4.35 o 
   5   3   0      321.78      240.41      6.17 o 
   6   3   0      276.88      260.86      8.83 o 
   7   3   0       59.44       71.15      5.93 o 
   8   3   0      448.90      376.52     17.70 o 
   9   3   0        1.05       10.75      3.33 o 
  10   3   0      187.30      179.74     12.34 o 
  11   3   0        0.22        0.51      4.12 o 
   0   4   0      218.85      254.59      7.92 o 
   1   4   0       46.66       51.44      2.82 o 
   2   4   0      299.27      325.08      6.57 o 
   3   4   0     4628.02     5158.07     52.58 o 
   4   4   0     1819.37     1945.12     25.15 o 
   5   4   0      718.50      735.05     14.16 o 
   6   4   0       16.92       26.33      3.74 o 
   7   4   0      189.20      165.20     11.58 o 
   8   4   0      237.18      210.09     10.97 o 
   9   4   0       19.79       29.19      5.97 o 
  10   4   0        7.65       13.98      5.06 o 
  11   4   0       44.09       42.63      7.64 o 
   1   5   0       34.59       29.01      2.56 o 
   2   5   0      309.20      305.97      6.86 o 
   3   5   0      508.69      406.99      9.47 o 
   4   5   0       22.37       27.02      2.76 o 
   5   5   0     1568.35     1497.48     22.88 o 
   6   5   0      154.37      148.23     11.06 o 
   7   5   0      305.88      265.06     14.46 o 
   8   5   0        0.85        9.47      4.34 o 
   9   5   0       96.87      131.15     12.75 o 
  10   5   0      306.37      312.72     18.27 o 
  11   5   0       11.09        3.93     19.46 o 
   0   6   0      218.14      246.90     10.54 o 
   1   6   0      616.16      633.17     11.31 o 
   2   6   0      126.25      121.04      5.75 o 
   3   6   0        1.72        4.90      2.15 o 
   4   6   0       90.20       64.03      5.62 o 
   5   6   0      164.26      119.51     10.03 o 
   6   6   0      547.91      401.40     16.73 o 
   7   6   0      136.61      125.47     11.43 o 
   8   6   0       22.34       27.61      6.39 o 
   9   6   0       26.64       42.91      7.39 o 
  10   6   0       14.02        8.22      5.16 o 
   1   7   0      289.74      287.66     12.96 o 
   2   7   0       51.02       64.49      6.87 o 
   3   7   0      128.49      109.89      7.41 o 
   4   7   0        0.02        3.75      2.95 o 
   5   7   0      147.41      129.36      8.52 o 
   6   7   0       12.25       17.29      5.36 o 
   7   7   0       18.56       36.71      6.94 o 
   8   7   0        7.26       11.44      4.74 o 
   9   7   0      110.87      104.36     11.85 o 
  10   7   0      308.12      317.58     34.96 o 
   0   8   0       79.70       66.52     11.09 o 
   1   8   0       49.42       71.07      6.98 o 
   2   8   0      209.44      196.29     10.68 o 
   3   8   0      165.69      173.39     10.64 o 
   4   8   0      651.76      602.93     16.63 o 
   5   8   0      396.45      373.13     13.15 o 
   6   8   0      243.09      262.45     15.89 o 
   7   8   0       31.78       47.22      7.94 o 
   8   8   0        0.49        8.63      4.96 o 
   9   8   0       13.92       22.93      9.04 o 
   1   9   0       16.56       25.19      6.56 o 
   2   9   0      124.22      167.61     12.93 o 
   3   9   0       38.53       45.68      6.48 o 
   4   9   0       81.41       89.72      9.15 o 
   5   9   0        6.43       14.37      6.32 o 
   6   9   0        4.97        6.93      4.69 o 
   7   9   0        7.84       22.89      9.76 o 
   8   9   0      125.73      129.32     15.40 o 
   0  10   0     1190.87     1107.01     45.39 o 
   1  10   0       61.79       88.45     10.26 o 
   2  10   0       76.55       91.57     10.60 o 
   3  10   0      140.05      130.23     12.25 o 
   4  10   0       98.42      108.44     11.51 o 
   5  10   0        7.82       19.27      5.25 o 
   6  10   0        3.61        7.76      7.35 o 
   7  10   0       31.96       28.20     15.63 o 
   1  11   0       17.20       28.67      8.10 o 
   2  11   0      254.97      241.26     16.98 o 
   3  11   0        1.76        8.26      4.74 o 
   4  11   0       45.53       66.32      9.26 o 
   5  11   0        3.77       18.35      7.05 o 
 -12   1   1        0.85        3.29      3.77 o 
 -11   1   1       16.21       17.14      4.86 o 
 -10   1   1      112.93      128.51      9.63 o 
  -9   1   1       26.84       18.25      4.15 o 
  -8   1   1      294.05      259.77     10.26 o 
  -7   1   1       47.14       43.11      4.75 o 
  -6   1   1     2513.50     2377.85     34.63 o 
  -5   1   1      197.14      169.10      6.44 o 
  -4   1   1      709.08      712.22      9.89 o 
  -3   1   1      964.12     1097.23     13.09 o 
  -2   1   1     3127.64     3540.75     34.46 o 
  -1   1   1     2276.96     2569.12     26.80 o 
   0   1   1     1905.65     2118.62     20.63 o 
   1   1   1     2446.78     2583.54     25.60 o 
   2   1   1     2032.45     2256.64     23.52 o 
   3   1   1        3.94       11.20      1.21 o 
   4   1   1     3806.44     4319.67     53.39 o 
   5   1   1     2899.36     3065.69     41.80 o 
   6   1   1      115.63      133.83      9.21 o 
   7   1   1      370.42      348.61     11.55 o 
   8   1   1        4.03        7.54      2.96 o 
   9   1   1      513.51      466.79     16.76 o 
  10   1   1       38.73       37.50      5.21 o 
  11   1   1        4.88        8.07      3.92 o 
 -12   2   1       15.89       17.30      5.78 o 
 -11   2   1        2.17       14.59      4.15 o 
 -10   2   1      237.92      255.62     12.31 o 
  -9   2   1      115.84      152.96      9.39 o 
  -8   2   1       12.69       13.91      3.92 o 
  -7   2   1      279.92      251.15     10.27 o 
  -6   2   1       94.81       86.94      6.67 o 
  -5   2   1      223.78      288.51      6.66 o 
  -4   2   1     1842.77     1792.23     20.83 o 
  -3   2   1     1264.07     1383.19     16.22 o 
  -2   2   1     7744.75     8538.70     80.06 o 
  -1   2   1     2001.25     2055.92     21.16 o 
   0   2   1       91.99      114.89      2.83 o 
   1   2   1    74475.66    78040.05    704.58 o 
   2   2   1     2609.17     2820.51     29.30 o 
   3   2   1      367.31      410.23      7.65 o 
   4   2   1     1055.88     1100.09     16.86 o 
   5   2   1      279.45      316.45     10.31 o 
   6   2   1      254.07      278.19      9.34 o 
   7   2   1      125.76      114.27      7.56 o 
   8   2   1      105.55       98.54      7.72 o 
   9   2   1      108.83      113.29      8.73 o 
  10   2   1        5.17       13.27      5.64 o 
  11   2   1        0.24        9.56      4.65 o 
 -12   3   1       34.94       44.51     11.14 o 
 -11   3   1        0.08        0.04      4.15 o 
 -10   3   1        0.09        5.25      3.74 o 
  -9   3   1      292.99      273.76     11.25 o 
  -8   3   1       92.15       88.57      6.99 o 
  -7   3   1      190.01      176.06     10.33 o 
  -6   3   1       14.33       26.35      4.11 o 
  -5   3   1      401.19      420.88      8.29 o 
  -4   3   1     1577.57     1735.65     20.88 o 
  -3   3   1     3086.96     3393.73     35.30 o 
  -2   3   1       38.92       37.05      1.94 o 
  -1   3   1      494.34      486.19      7.34 o 
   0   3   1     5560.73     6018.73     57.96 o 
   1   3   1      224.18      234.15      5.48 o 
   2   3   1      189.91      165.01      4.32 o 
   3   3   1     1440.57     1551.30     20.21 o 
   4   3   1       38.50       30.40      2.80 o 
   5   3   1       95.93       83.15      4.73 o 
   6   3   1      202.25      174.10      8.42 o 
   7   3   1       39.91       62.22      6.19 o 
   8   3   1      260.81      262.83     10.86 o 
   9   3   1        8.64       14.69      3.97 o 
  10   3   1      156.35      154.17     13.52 o 
  11   3   1       82.46       85.16     10.83 o 
 -11   4   1      127.79      126.25     12.88 o 
 -10   4   1       36.68       27.28      5.99 o 
  -9   4   1      171.59      192.64     14.13 o 
  -8   4   1       76.04       87.79     10.00 o 
  -7   4   1      212.70      204.23      8.42 o 
  -6   4   1        8.19       25.69      2.76 o 
  -5   4   1      122.89      108.64      6.41 o 
  -4   4   1      221.08      216.66      5.62 o 
  -3   4   1      361.65      319.40      6.48 o 
  -2   4   1      529.53      530.49      8.61 o 
  -1   4   1      648.10      616.89      9.53 o 
   0   4   1      162.75      128.48      3.91 o 
   1   4   1     1490.87     1779.61     20.97 o 
   2   4   1     5955.23     6828.67     67.31 o 
   3   4   1     1375.16     1482.76     19.16 o 
   4   4   1     2539.35     2604.52     30.43 o 
   5   4   1       55.69       58.51      4.91 o 
   6   4   1      514.63      467.50     12.67 o 
   7   4   1      439.75      359.62     12.52 o 
   8   4   1      646.92      600.91     26.32 o 
   9   4   1        7.41       14.23      5.10 o 
  10   4   1       70.47       77.49      9.88 o 
  11   4   1       71.09       51.77     11.47 o 
 -11   5   1       21.99       30.00      8.82 o 
 -10   5   1       17.24       24.82      6.36 o 
  -9   5   1       41.81       47.07      7.61 o 
  -8   5   1       80.13       66.01      8.79 o 
  -7   5   1       50.41       44.70      6.98 o 
  -6   5   1      188.30      173.21      7.96 o 
  -5   5   1      184.89      176.16      7.79 o 
  -4   5   1      120.82      114.53      6.52 o 
  -3   5   1        8.75       10.79      1.70 o 
  -2   5   1       28.67       21.12      2.28 o 
  -1   5   1       99.95       85.54      4.60 o 
   0   5   1        9.40       10.80      1.80 o 
   1   5   1        8.21       28.80      2.63 o 
   2   5   1      195.72      170.17      5.13 o 
   3   5   1     2326.74     2420.20     32.87 o 
   4   5   1      736.47      782.46     13.26 o 
   5   5   1      484.55      464.50     12.81 o 
   6   5   1       69.66       61.58      6.78 o 
   7   5   1      171.28      151.87     12.38 o 
   8   5   1       43.92       54.37      8.03 o 
   9   5   1       16.52       24.71      5.71 o 
  10   5   1       13.68       14.56      5.44 o 
 -11   6   1      118.63      118.27     24.41 o 
 -10   6   1       58.47       73.63     10.33 o 
  -9   6   1       79.72       88.56     10.55 o 
  -8   6   1       60.87       65.40      8.76 o 
  -7   6   1       12.75       11.36      4.17 o 
  -6   6   1      383.50      294.92     10.60 o 
  -5   6   1      670.28      609.34     24.69 o 
  -4   6   1        1.02        6.32      2.56 o 
  -3   6   1      665.89      670.78     14.27 o 
  -2   6   1       37.71       27.61      3.21 o 
  -1   6   1      334.94      341.72      7.81 o 
   0   6   1      555.41      501.37     12.27 o 
   1   6   1       50.15       70.92      4.74 o 
   2   6   1       34.64       56.83      4.47 o 
   3   6   1      561.08      469.43     14.38 o 
   4   6   1       40.85       30.68      4.26 o 
   5   6   1      280.73      228.27     10.71 o 
   6   6   1      687.48      601.15     21.17 o 
   7   6   1        0.09        0.86      3.65 o 
   8   6   1        0.89        8.08      4.32 o 
   9   6   1        1.35        5.59      4.77 o 
  10   6   1        0.15        6.96      6.32 o 
 -10   7   1        6.97       10.94      5.41 o 
  -9   7   1      144.60      134.47     15.06 o 
  -8   7   1       42.11       40.80      7.22 o 
  -7   7   1       99.42       92.61     10.46 o 
  -6   7   1      250.83      233.52     10.78 o 
  -5   7   1      362.30      353.97     12.00 o 
  -4   7   1      234.58      200.59      9.23 o 
  -3   7   1      171.95      143.23     11.17 o 
  -2   7   1      676.95      662.33     15.71 o 
  -1   7   1     1366.99     1391.49     21.92 o 
   0   7   1       10.13       19.57      3.23 o 
   1   7   1      125.37      158.56      8.98 o 
   2   7   1      106.27      109.47      7.22 o 
   3   7   1        0.42        7.16      4.65 o 
   4   7   1        9.43       15.44      3.56 o 
   5   7   1       27.05       40.39      5.66 o 
   6   7   1       12.83       24.04      5.30 o 
   7   7   1      604.21      555.82     21.88 o 
   8   7   1       45.41       66.95      9.37 o 
   9   7   1        2.68       28.53      6.34 o 
  -9   8   1       96.58       78.66     10.52 o 
  -8   8   1        4.44       10.96      4.69 o 
  -7   8   1       94.60       94.10     10.85 o 
  -6   8   1       18.80       18.93      5.82 o 
  -5   8   1       48.91       52.00      6.03 o 
  -4   8   1      336.69      312.28     11.78 o 
  -3   8   1      247.14      222.00     12.77 o 
  -2   8   1      267.81      248.95     10.96 o 
  -1   8   1        0.16        9.24      3.41 o 
   0   8   1       61.34       56.79      7.32 o 
   1   8   1      893.49      860.71     21.41 o 
   2   8   1       19.69       18.51      4.22 o 
   3   8   1      120.17      122.04      9.48 o 
   4   8   1        0.39        3.42      3.46 o 
   5   8   1        0.03        7.22      3.51 o 
   6   8   1      226.90      225.30     15.52 o 
   7   8   1        1.01        4.25      4.59 o 
   8   8   1       42.22       58.66      8.97 o 
  -8   9   1      397.18      350.86     29.77 o 
  -7   9   1        3.25        8.45      4.65 o 
  -6   9   1       99.20      128.97     12.23 o 
  -5   9   1        7.92       21.46      4.67 o 
  -4   9   1        2.95        4.04      3.62 o 
  -3   9   1       16.05       17.31      4.53 o 
  -2   9   1        3.64       17.27      4.70 o 
  -1   9   1       30.41       32.79      6.55 o 
   0   9   1      257.94      248.95     14.16 o 
   1   9   1      737.04      756.59     24.34 o 
   2   9   1      591.02      572.86     20.83 o 
   3   9   1      136.23      147.26     10.90 o 
   4   9   1      138.73      177.49     12.92 o 
   5   9   1      156.16      161.24     11.84 o 
   6   9   1       21.39       19.23      7.00 o 
   7   9   1       30.60       44.12      7.95 o 
   8   9   1       46.49       61.31     19.01 o 
  -7  10   1        0.51       10.65     10.84 o 
  -6  10   1        2.13       11.32      5.22 o 
  -5  10   1        6.87        8.45      4.49 o 
  -4  10   1        4.73        8.58      4.56 o 
  -3  10   1      387.36      369.25     17.41 o 
  -2  10   1      110.96      118.03     11.89 o 
  -1  10   1        0.93        6.11      4.17 o 
   0  10   1        0.23        9.26      5.71 o 
   1  10   1      212.17      208.76     20.09 o 
   2  10   1        3.30       10.67      4.57 o 
   3  10   1       11.27       17.68      5.36 o 
   4  10   1        0.01        4.91      4.53 o 
   5  10   1        8.34       18.79      6.60 o 
   6  10   1        1.55        4.82      5.20 o 
   7  10   1        2.06        9.02     13.05 o 
  -5  11   1      202.67      198.10     17.76 o 
  -4  11   1        1.30        5.30      5.21 o 
  -3  11   1       16.74       18.44      6.88 o 
  -2  11   1      192.20      198.37     15.64 o 
  -1  11   1       32.31       36.26      7.02 o 
   0  11   1      246.55      222.06     16.34 o 
   1  11   1       70.43       69.69      9.40 o 
   2  11   1       17.78       35.40      7.25 o 
   3  11   1        1.83       13.16      5.27 o 
   4  11   1       17.09       15.40      5.82 o 
   5  11   1       40.24       67.51     17.97 o 
 -13   0   2       23.93       41.82     11.44 o 
 -12   0   2      259.89      289.93     20.70 o 
 -11   0   2      153.54      176.94     16.12 o 
 -10   0   2      241.06      215.35     15.82 o 
  -9   0   2       20.85       38.65      6.97 o 
  -8   0   2        3.19       21.23      5.17 o 
  -7   0   2     1115.76     1026.17     28.25 o 
  -6   0   2      706.38      729.07     21.30 o 
  -5   0   2     2244.10     2200.97     43.00 o 
  -4   0   2     4572.24     4806.61     67.23 o 
  -3   0   2     4407.11     4900.71     66.84 o 
  -2   0   2     1013.66     1134.06     17.01 o 
  -1   0   2     9252.74    10052.07    227.14 o 
   0   0   2      154.51      147.79      3.26 o 
   1   0   2     2137.66     2133.52     30.70 o 
   2   0   2     1462.22     1555.67     30.05 o 
   3   0   2       11.12       16.25      3.55 o 
   4   0   2      404.91      460.61     15.55 o 
   5   0   2     2877.72     2946.72     58.25 o 
   6   0   2     2717.07     2666.34     68.44 o 
   7   0   2       40.87       43.16      7.58 o 
   8   0   2      548.89      502.25     21.80 o 
   9   0   2       13.50       20.08      6.29 o 
  10   0   2       48.43       53.44     11.21 o 
  11   0   2       57.30       49.14      9.72 o 
 -13   1   2        2.65       16.37      7.66 o 
 -12   1   2       53.27       56.62      7.57 o 
 -11   1   2        0.29       10.85      3.82 o 
 -10   1   2        1.29        2.17      2.94 o 
  -9   1   2       17.11       23.72      4.37 o 
  -8   1   2      171.61      172.07      9.51 o 
  -6   1   2      164.21      180.83      7.09 o 
  -5   1   2     2794.38     3050.71     32.56 o 
  -4   1   2       43.12       46.02      2.68 o 
  -3   1   2       14.06       28.41      1.70 o 
  -2   1   2      337.71      332.20      4.74 o 
  -1   1   2        4.76        5.73      0.72 o 
   0   1   2     5342.99     5852.27     54.69 o 
   1   1   2      109.70      108.49      2.74 o 
   2   1   2     1644.82     1795.42     18.63 o 
   3   1   2      725.29      728.42     10.89 o 
   4   1   2       24.32       27.86      3.67 o 
   5   1   2     1633.54     1662.20     26.98 o 
   6   1   2     1013.01      834.55     19.99 o 
   7   1   2       18.55       12.88      3.81 o 
   8   1   2      180.06      174.39     10.03 o 
   9   1   2       32.90       44.51      5.67 o 
  10   1   2      300.38      265.46     12.88 o 
  11   1   2        9.29       16.85      4.88 o 
 -12   2   2       14.59       31.73      8.95 o 
 -11   2   2        2.75        3.51      3.45 o 
 -10   2   2        4.39       12.86      4.96 o 
  -9   2   2      372.06      332.34     13.30 o 
  -8   2   2      547.97      475.01     17.11 o 
  -7   2   2      161.19      134.91      9.64 o 
  -6   2   2     1139.63     1264.25     16.98 o 
  -5   2   2     1139.61     1148.46     15.32 o 
  -4   2   2      498.87      507.43      8.95 o 
  -3   2   2     6464.21     7082.01     71.30 o 
  -2   2   2    14271.78    15674.88    154.61 o 
  -1   2   2     2204.06     2380.80     23.98 o 
   0   2   2     3924.57     4201.72     40.61 o 
   1   2   2     1392.55     1553.72     17.37 o 
   2   2   2     2506.90     2711.26     28.74 o 
   3   2   2     3118.13     3172.52     33.82 o 
   4   2   2       96.29       83.79      3.58 o 
   5   2   2      424.38      387.82     22.45 o 
   6   2   2        7.42       11.07      2.84 o 
   7   2   2      101.67       94.13      7.19 o 
   8   2   2      240.49      248.77     11.79 o 
   9   2   2        0.63        6.65      3.63 o 
  10   2   2        7.00       12.63      4.04 o 
  11   2   2       62.07       60.22      8.51 o 
 -12   3   2       13.04       14.89      5.54 o 
 -11   3   2      170.19      183.04     14.99 o 
 -10   3   2       66.80       72.66      9.34 o 
  -9   3   2      120.09      129.23      8.53 o 
  -8   3   2       12.11       17.43      3.47 o 
  -7   3   2       14.46       16.49      3.07 o 
  -6   3   2       50.20       49.55      3.32 o 
  -5   3   2     1304.49     1345.33     17.70 o 
  -4   3   2     7964.49     8754.68     84.27 o 
  -3   3   2      680.21      752.18     10.31 o 
  -2   3   2     1285.90     1362.42     17.44 o 
  -1   3   2      173.16      208.70      4.32 o 
   0   3   2     2867.73     3115.54     32.04 o 
   1   3   2     2741.47     3115.23     32.46 o 
   2   3   2      467.02      452.41      8.03 o 
   3   3   2      813.35      930.06     13.50 o 
   4   3   2        6.12       15.21      2.07 o 
   5   3   2      414.65      345.62     16.31 o 
   6   3   2      687.03      624.15     15.24 o 
   7   3   2      155.79      151.95      8.88 o 
   8   3   2       11.50       27.78      4.38 o 
   9   3   2       31.93       41.65      5.72 o 
  10   3   2        6.88       17.37      5.44 o 
  11   3   2       32.11       46.58     10.13 o 
 -12   4   2       19.03       23.43      8.37 o 
 -11   4   2        4.52        8.35      4.85 o 
 -10   4   2       13.48       22.32      5.34 o 
  -9   4   2       11.41       18.14      4.96 o 
  -8   4   2        9.86        5.26      3.61 o 
  -7   4   2      184.10      130.37      9.70 o 
  -6   4   2        4.58       11.97      2.07 o 
  -5   4   2       22.02       22.72      2.51 o 
  -4   4   2       43.95       62.32      3.11 o 
  -3   4   2      968.30      915.73     12.60 o 
  -2   4   2       66.26       76.29      3.70 o 
  -1   4   2      459.23      477.94      8.26 o 
   0   4   2      436.41      460.09      8.11 o 
   1   4   2     2283.31     2395.35     27.02 o 
   2   4   2     5723.18     6210.54     62.15 o 
   3   4   2      557.18      607.58     10.67 o 
   4   4   2      139.27      130.87      5.09 o 
   5   4   2      825.53      856.34     17.53 o 
   6   4   2      203.24      190.70      8.51 o 
   7   4   2       61.46       89.09      8.37 o 
   8   4   2        6.06       10.86      3.61 o 
   9   4   2       12.75       22.10      5.71 o 
  10   4   2        9.20       17.20      6.71 o 
 -11   5   2      143.55      151.74     19.77 o 
 -10   5   2      216.73      199.89     15.32 o 
  -9   5   2        5.22        4.82      3.98 o 
  -8   5   2       74.91       78.84      9.24 o 
  -7   5   2      215.50      169.23     12.22 o 
  -6   5   2      599.17      582.08     14.25 o 
  -5   5   2      393.23      377.65      9.28 o 
  -4   5   2      369.01      292.83      7.77 o 
  -3   5   2      647.22      773.49     13.59 o 
  -2   5   2     2550.59     2504.51     28.49 o 
  -1   5   2      104.20      101.41      4.13 o 
   0   5   2     2314.28     2253.32     26.39 o 
   1   5   2      285.46      341.68      7.52 o 
   2   5   2      635.74      662.79     11.47 o 
   3   5   2       93.07      116.26      4.90 o 
   4   5   2       66.02       81.37      5.58 o 
   5   5   2       39.01       50.44      7.15 o 
   6   5   2      126.13      143.04      8.93 o 
   7   5   2       64.36       64.15      9.58 o 
   8   5   2       89.80      102.53     11.03 o 
   9   5   2        3.27        2.78      4.42 o 
  10   5   2        2.05        3.40      6.41 o 
 -11   6   2      131.80      124.90     14.47 o 
 -10   6   2        5.55       10.64      4.72 o 
  -9   6   2       87.73       96.04     11.02 o 
  -8   6   2      592.56      533.23     20.71 o 
  -7   6   2       17.27       20.73      8.00 o 
  -6   6   2      170.25      154.22     12.43 o 
  -5   6   2        0.95        1.94      2.30 o 
  -4   6   2      435.44      364.11     33.16 o 
  -3   6   2      170.20      180.65      6.85 o 
  -2   6   2      370.21      379.32     13.14 o 
  -1   6   2       33.86       62.88      4.54 o 
   0   6   2      164.56      147.16      5.28 o 
   1   6   2      193.25      192.15      6.02 o 
   2   6   2      455.52      415.36     13.19 o 
   3   6   2      762.46      737.33     24.29 o 
   4   6   2     1135.61     1054.73     22.86 o 
   5   6   2      166.99      174.88     10.17 o 
   6   6   2       12.41       21.70      5.13 o 
   7   6   2        0.51        9.41      4.51 o 
   8   6   2       13.89       23.23      6.41 o 
   9   6   2      187.06      183.49     19.32 o 
  10   6   2       21.49       30.53     14.58 o 
 -10   7   2        4.13        6.43      4.66 o 
  -9   7   2        0.49        9.04      4.75 o 
  -8   7   2       18.16       24.18      5.84 o 
  -7   7   2      352.62      310.98     16.37 o 
  -6   7   2       20.74       35.46      5.50 o 
  -5   7   2       26.69       27.31      4.37 o 
  -4   7   2      317.28      258.37     13.67 o 
  -3   7   2       72.52       74.14     10.45 o 
  -2   7   2      312.73      288.90     15.31 o 
  -1   7   2        9.02       15.59      3.19 o 
   0   7   2       77.84       80.74      5.81 o 
   1   7   2       23.95       22.71      3.30 o 
   2   7   2      354.95      351.34     11.26 o 
   3   7   2      607.82      614.32     15.88 o 
   4   7   2      639.08      548.38     15.28 o 
   5   7   2      166.81      174.93     11.12 o 
   6   7   2        0.69        2.64      3.67 o 
   7   7   2       21.54       23.83      5.62 o 
   8   7   2      293.04      304.39     18.41 o 
   9   7   2        1.00       11.48      6.35 o 
  -9   8   2       51.63       63.23      9.05 o 
  -8   8   2        0.03        7.59      4.21 o 
  -7   8   2      262.55      251.16     16.42 o 
  -6   8   2       36.68       70.82      7.95 o 
  -5   8   2        7.04       13.66      3.72 o 
  -4   8   2       91.01       80.47      7.09 o 
  -3   8   2       74.23       77.89      7.58 o 
  -2   8   2       35.54       43.78      6.43 o 
  -1   8   2      245.45      218.08     10.38 o 
   0   8   2        3.88        3.73      3.39 o 
   1   8   2       14.18       19.44      4.34 o 
   2   8   2       76.51      108.95      9.24 o 
   3   8   2      400.88      373.69     13.99 o 
   4   8   2       23.24       35.85      5.17 o 
   5   8   2        0.02        1.76      4.18 o 
   6   8   2       27.04       35.42      6.60 o 
   7   8   2        2.38       11.37      5.16 o 
   8   8   2       88.07       81.48     10.50 o 
  -9   9   2        9.54       26.02     13.37 o 
  -8   9   2       65.59       64.62      9.27 o 
  -7   9   2      152.10      134.63     13.17 o 
  -6   9   2        5.59        8.84      4.40 o 
  -5   9   2      218.33      236.00     13.62 o 
  -4   9   2       68.49       66.73      7.45 o 
  -3   9   2       33.39       38.64      5.94 o 
  -2   9   2       60.76       59.31      7.98 o 
  -1   9   2       21.04       30.12      6.12 o 
   0   9   2      127.31      154.73     12.49 o 
   1   9   2      101.85       92.46      9.99 o 
   2   9   2       80.92       91.48      9.89 o 
   3   9   2       14.28       15.12      4.93 o 
   4   9   2        0.02       10.59      4.42 o 
   5   9   2        0.00        1.98      6.60 o 
   6   9   2        0.48        5.36      7.13 o 
   7   9   2        7.48       13.51      5.65 o 
  -8  10   2        2.30       29.81     15.39 o 
  -7  10   2       68.26       74.52     11.82 o 
  -6  10   2        5.70       11.06      4.75 o 
  -5  10   2       18.36       29.91      6.55 o 
  -4  10   2        4.84       12.37      5.49 o 
  -3  10   2      279.95      287.46     16.74 o 
  -2  10   2       83.29       93.08     10.48 o 
  -1  10   2      307.87      276.61     16.52 o 
   0  10   2      172.54      175.37     14.05 o 
   1  10   2       57.40       63.43      8.85 o 
   2  10   2      119.59      127.99     12.17 o 
   3  10   2       51.05       48.83      7.81 o 
   4  10   2        0.02        4.90      4.54 o 
   5  10   2      150.71      133.45     19.23 o 
   6  10   2       91.98      140.98     27.87 o 
  -6  11   2       13.57       38.76     10.51 o 
  -5  11   2        6.58       18.73      5.77 o 
  -4  11   2       32.80       37.21      8.67 o 
  -3  11   2        0.31        4.36      4.59 o 
  -2  11   2       64.23       67.11      9.30 o 
  -1  11   2       35.70       37.56      7.31 o 
   0  11   2       28.83       27.90      6.41 o 
   1  11   2       16.58       24.68      6.31 o 
   2  11   2       98.94      119.13     18.75 o 
   3  11   2      124.53      102.85     11.72 o 
   4  11   2       17.61       26.92      7.54 o 
 -13   1   3       22.86       33.70      6.50 o 
 -12   1   3       20.27       25.85      6.06 o 
 -11   1   3        7.69        9.37      3.58 o 
 -10   1   3      138.60      148.61      9.82 o 
  -9   1   3      289.56      282.33     10.76 o 
  -8   1   3       64.94       97.79      7.26 o 
  -7   1   3       65.46       44.66      4.44 o 
  -6   1   3     1099.95     1369.85     19.25 o 
  -5   1   3     2329.65     2476.51     26.99 o 
  -4   1   3      354.36      338.20      5.85 o 
  -3   1   3     1199.83     1386.19     15.27 o 
  -2   1   3     4176.70     4569.05     43.60 o 
  -1   1   3     2323.51     2534.86     24.65 o 
   0   1   3     5698.24     6167.71     57.97 o 
   1   1   3     2644.34     2827.38     28.73 o 
   2   1   3      541.16      597.20      8.68 o 
   3   1   3     1930.14     2003.05     22.75 o 
   4   1   3     2738.83     2865.42     38.97 o 
   5   1   3      315.49      320.78      9.93 o 
   6   1   3       84.70       74.44      6.02 o 
   7   1   3       69.09       73.18      6.67 o 
   8   1   3      158.76      156.10      9.86 o 
   9   1   3      203.43      177.85     10.98 o 
  10   1   3        2.11        8.71      4.04 o 
  11   1   3       36.26       39.31      7.46 o 
 -13   2   3       24.57       26.22      6.57 o 
 -12   2   3        9.12       13.48      5.27 o 
 -11   2   3       28.21       31.10      5.01 o 
 -10   2   3      367.51      345.50     12.63 o 
  -9   2   3      169.85      143.46     11.25 o 
  -8   2   3      402.53      375.42     15.72 o 
  -7   2   3      116.79      129.07     13.12 o 
  -6   2   3      244.39      219.01      5.58 o 
  -5   2   3     5149.78     5367.36     53.87 o 
  -4   2   3     4377.92     4580.01     45.68 o 
  -3   2   3       39.01       55.52      2.09 o 
  -2   2   3     2693.91     2759.81     32.97 o 
  -1   2   3      211.98      211.68      3.97 o 
   0   2   3    30080.63    32590.25    295.82 o 
   1   2   3     2564.25     2770.11     28.90 o 
   2   2   3       73.26       65.81      3.02 o 
   3   2   3      663.89      624.19      9.99 o 
   4   2   3        2.73        8.35      1.53 o 
   5   2   3      208.69      188.98      7.79 o 
   6   2   3        7.65       11.00      4.00 o 
   7   2   3       39.62       47.41      5.45 o 
   8   2   3       74.93       71.38      7.90 o 
   9   2   3      161.54      168.14     10.71 o 
  10   2   3       42.35       42.44      7.59 o 
  11   2   3      154.33      150.53     14.47 o 
 -12   3   3       59.16       62.73      9.28 o 
 -11   3   3       16.12       23.37      5.44 o 
 -10   3   3       66.60       58.42      8.17 o 
  -9   3   3      885.56      737.98     18.47 o 
  -8   3   3       52.04       50.87      5.04 o 
  -7   3   3      293.60      294.05     10.62 o 
  -6   3   3       16.98       28.24      2.73 o 
  -5   3   3     2343.91     2488.69     28.06 o 
  -4   3   3     1416.92     1571.28     19.95 o 
  -3   3   3     2001.22     2167.57     25.61 o 
  -2   3   3      274.14      267.08      5.50 o 
  -1   3   3     4039.94     4496.44     44.39 o 
   0   3   3      671.53      734.58     10.31 o 
   1   3   3     6669.61     7397.91     76.55 o 
   2   3   3       67.72       72.45      3.50 o 
   3   3   3       58.30       78.92      3.96 o 
   4   3   3      114.21      113.37      4.67 o 
   5   3   3        8.92       13.65      2.94 o 
   6   3   3       12.06       14.69      3.38 o 
   7   3   3      121.44      129.68      8.64 o 
   8   3   3       81.23       86.32      7.62 o 
   9   3   3      156.62      164.67     10.67 o 
  10   3   3       41.84       54.21     13.12 o 
 -12   4   3      157.90      171.28     15.11 o 
 -11   4   3      338.06      314.32     17.07 o 
 -10   4   3       33.21       44.77      7.23 o 
  -9   4   3      414.65      349.48     15.98 o 
  -8   4   3      342.96      307.87     22.28 o 
  -7   4   3      447.04      380.34      9.53 o 
  -6   4   3      842.16      788.15     27.29 o 
  -5   4   3      210.01      204.89      5.37 o 
  -4   4   3      219.12      342.48      7.41 o 
  -3   4   3      119.44      103.89      4.83 o 
  -2   4   3      217.31      215.40      5.56 o 
  -1   4   3       53.91       57.52      2.92 o 
   0   4   3      541.78      570.81      9.42 o 
   1   4   3      249.32      253.80      6.01 o 
   2   4   3       63.90       96.67      4.90 o 
   3   4   3     1462.84     1497.77     21.11 o 
   4   4   3      397.10      355.26      8.76 o 
   5   4   3      448.21      414.35     11.87 o 
   6   4   3       12.91       15.28      3.38 o 
   7   4   3      198.16      207.87     10.13 o 
   8   4   3       21.68       32.62      6.89 o 
   9   4   3      108.25      112.29     11.68 o 
  10   4   3        0.03        4.95      5.95 o 
 -12   5   3        0.95        6.94      6.69 o 
 -11   5   3        4.00        2.99      4.36 o 
 -10   5   3        8.35       17.86      5.44 o 
  -9   5   3        0.12        2.26      3.45 o 
  -8   5   3      169.78      131.71     11.31 o 
  -7   5   3      138.62      156.16      9.96 o 
  -6   5   3       38.24       39.86      4.96 o 
  -5   5   3        1.96        2.39      2.19 o 
  -4   5   3       49.15       47.57      3.50 o 
  -3   5   3     1736.16     1842.21     24.67 o 
  -2   5   3      124.85      123.80      5.38 o 
  -1   5   3        0.87        2.98      1.36 o 
   0   5   3       14.33       20.80      2.41 o 
   1   5   3      231.23      253.15      6.53 o 
   2   5   3        0.09        7.61      2.01 o 
   3   5   3       63.50       84.52      6.40 o 
   4   5   3       39.59       44.44      3.72 o 
   5   5   3      185.65      173.88     17.52 o 
   6   5   3       29.18       27.42      4.71 o 
   7   5   3       30.03       35.90      7.09 o 
   8   5   3       17.15       21.64      5.32 o 
   9   5   3       42.16       52.75      8.22 o 
  10   5   3        9.10       14.02     10.96 o 
 -11   6   3        5.07        9.88      5.11 o 
 -10   6   3      159.47      184.01     15.15 o 
  -9   6   3        6.08       10.95      4.35 o 
  -8   6   3       91.47      102.36     10.59 o 
  -7   6   3        7.83        9.86      3.71 o 
  -6   6   3      623.38      590.54     18.87 o 
  -5   6   3       66.20       47.64      4.93 o 
  -4   6   3      533.44      498.00     29.76 o 
  -3   6   3      786.62      700.55     34.77 o 
  -2   6   3       95.00      110.19      8.35 o 
  -1   6   3      155.17      173.14      6.64 o 
   0   6   3      107.56       87.63      5.21 o 
   1   6   3      571.37      503.25     11.11 o 
   2   6   3      333.13      341.52     17.67 o 
   3   6   3       23.75       42.16      4.63 o 
   4   6   3      856.57      806.03     19.00 o 
   5   6   3      784.17      719.31     23.10 o 
   6   6   3       42.36       40.34      6.92 o 
   7   6   3       89.80       89.73     10.40 o 
   8   6   3        0.13        6.20      4.91 o 
   9   6   3       32.79       44.15      9.30 o 
 -11   7   3        2.22       15.07     10.23 o 
 -10   7   3      109.34      125.28     12.91 o 
  -9   7   3        9.53       10.84      4.86 o 
  -8   7   3        3.06       -3.59      4.17 o 
  -7   7   3        8.84        9.90      3.72 o 
  -6   7   3        0.09        6.19      3.32 o 
  -5   7   3      702.63      598.23     15.82 o 
  -4   7   3      382.90      368.92     14.78 o 
  -3   7   3      131.48      110.40     10.39 o 
  -2   7   3      137.42      145.22      7.86 o 
  -1   7   3      439.92      384.42     11.42 o 
   0   7   3      565.62      526.86     13.27 o 
   1   7   3      326.44      309.88      9.28 o 
   2   7   3       25.77       30.39      3.78 o 
   3   7   3      224.27      220.73      9.72 o 
   4   7   3      192.93      200.47      9.79 o 
   5   7   3      216.18      215.62     14.38 o 
   6   7   3       26.30       38.66      6.80 o 
   7   7   3       27.15       31.52      6.66 o 
   8   7   3       54.42       55.87      8.44 o 
   9   7   3       30.63       53.01     17.32 o 
 -10   8   3      117.38      128.39     13.51 o 
  -9   8   3        5.85       12.47      5.44 o 
  -8   8   3       59.38       67.03     11.70 o 
  -7   8   3       39.93       40.53      6.04 o 
  -6   8   3      728.73      630.57     17.55 o 
  -5   8   3      326.54      338.63     16.95 o 
  -4   8   3       40.11       37.57      5.01 o 
  -3   8   3      373.68      316.53     17.50 o 
  -2   8   3      139.41      121.70      8.87 o 
  -1   8   3      125.33      110.75      8.58 o 
   0   8   3        5.67        4.58      3.62 o 
   1   8   3       33.45       31.24      5.18 o 
   2   8   3       94.64       99.76      8.49 o 
   3   8   3       71.88       81.29      8.05 o 
   4   8   3       98.74      115.66     11.27 o 
   5   8   3        4.03       12.79      4.85 o 
   6   8   3       26.09       28.65      6.32 o 
   7   8   3      103.64      109.77     11.80 o 
   8   8   3        6.23       10.56      6.94 o 
  -9   9   3       19.93       38.91      8.77 o 
  -8   9   3        0.64       12.63      7.78 o 
  -7   9   3       57.17       84.53     11.08 o 
  -6   9   3      189.40      179.37     12.26 o 
  -5   9   3        3.34       10.13      4.34 o 
  -4   9   3        2.68        7.28      3.93 o 
  -3   9   3        0.05        2.94      3.08 o 
  -2   9   3       31.54       47.25      7.38 o 
  -1   9   3      414.25      391.76     16.88 o 
   0   9   3      142.88      145.00     12.20 o 
   1   9   3        4.51        5.09      3.78 o 
   2   9   3      768.79      713.67     23.70 o 
   3   9   3       91.96      102.54     10.44 o 
   4   9   3      103.91      124.90     11.28 o 
   5   9   3        7.98        6.17      5.01 o 
   6   9   3       74.80       96.08     12.98 o 
   7   9   3        5.52       25.05      9.17 o 
  -8  10   3        5.19       16.68     14.74 o 
  -7  10   3       18.00       20.70     11.48 o 
  -6  10   3       41.40       52.51      7.00 o 
  -5  10   3      103.27      116.19     10.39 o 
  -4  10   3       95.56      113.48     11.72 o 
  -3  10   3      131.02      123.11     12.17 o 
  -2  10   3      266.01      230.20     15.67 o 
  -1  10   3      444.44      458.87     19.51 o 
   0  10   3       42.49       54.34      7.95 o 
   1  10   3      129.99      150.53     13.23 o 
   2  10   3        2.72        8.95      4.47 o 
   3  10   3        8.01       17.72      6.77 o 
   4  10   3       13.28       19.26      5.25 o 
   5  10   3        0.53        3.79      7.09 o 
  -6  11   3      131.00      143.71     18.29 o 
  -5  11   3       77.32       87.03     10.25 o 
  -4  11   3        0.25        4.54      4.53 o 
  -3  11   3      118.71      109.37     12.08 o 
  -2  11   3        1.67        5.18      4.37 o 
  -1  11   3      423.67      402.94     19.19 o 
   0  11   3      440.30      429.75     19.92 o 
   1  11   3       48.84       44.30      8.62 o 
   2  11   3        9.44       10.92      4.91 o 
   3  11   3       32.02       39.06      7.43 o 
   4  11   3       95.51      105.49     16.22 o 
  -1  12   3       18.28       19.90     10.31 o 
 -14   0   4        1.61        7.17     10.39 o 
 -13   0   4      229.90      234.98     25.75 o 
 -12   0   4        7.91        7.40      6.46 o 
 -11   0   4       21.42       30.24      7.19 o 
 -10   0   4       28.81       40.92      7.80 o 
  -9   0   4      610.08      572.72     22.20 o 
  -8   0   4      468.51      443.76     17.51 o 
  -7   0   4     3885.35     3737.80     69.46 o 
  -6   0   4     3281.05     3335.25     50.22 o 
  -5   0   4        0.05        3.83      1.45 o 
  -4   0   4    19218.78    20841.64    270.00 o 
  -3   0   4     8469.62     9194.46    139.43 o 
  -2   0   4     5730.31     5978.04     78.84 o 
  -1   0   4     1581.93     1597.63     26.11 o 
   0   0   4     2467.14     2503.94     35.37 o 
   1   0   4       35.12       32.82      2.57 o 
   2   0   4      118.90      109.61      4.44 o 
   3   0   4      375.99      409.65     10.07 o 
   4   0   4       20.48       27.36      5.29 o 
   5   0   4      678.83      681.78     22.53 o 
   6   0   4       78.18       63.69      8.56 o 
   7   0   4      355.36      289.11     32.35 o 
   8   0   4        3.87        6.11      4.11 o 
   9   0   4      426.34      363.70     19.21 o 
  10   0   4       14.21       17.94      6.22 o 
 -13   1   4        5.89       13.89      4.75 o 
 -12   1   4        0.21        5.02      3.49 o 
 -11   1   4        9.60       23.20      4.54 o 
 -10   1   4       22.68       23.19      4.39 o 
  -9   1   4        2.58        6.60      2.97 o 
  -8   1   4       14.16       16.21      3.07 o 
  -7   1   4     1277.17     1213.61     16.21 o 
  -6   1   4      156.85      148.92      4.24 o 
  -5   1   4      391.91      392.45      6.82 o 
  -4   1   4     1427.11     1430.63     16.37 o 
  -3   1   4      557.16      568.92      7.46 o 
  -2   1   4      186.54      159.68      3.33 o 
  -1   1   4    26148.71    28158.45    275.33 o 
   0   1   4     1136.83     1292.91     14.41 o 
   1   1   4       78.10       79.85      2.72 o 
   2   1   4       39.44       39.11      2.26 o 
   3   1   4     2213.83     2460.29     27.56 o 
   4   1   4      713.20      711.66     15.06 o 
   5   1   4       33.32       29.19      4.05 o 
   6   1   4        0.14        4.17      3.02 o 
   7   1   4      130.45      155.41      9.35 o 
   8   1   4      349.47      315.14     12.50 o 
   9   1   4       20.11       33.17      5.50 o 
  10   1   4       58.63       65.08      7.27 o 
 -13   2   4        9.04       15.39      4.92 o 
 -12   2   4       24.60       35.58      6.33 o 
 -11   2   4      507.88      450.89     15.08 o 
 -10   2   4      124.10      112.73     12.43 o 
  -9   2   4      275.87      258.45     13.11 o 
  -8   2   4       68.54       77.57      6.12 o 
  -7   2   4      114.29       93.55      4.02 o 
  -6   2   4      465.87      438.13      9.18 o 
  -5   2   4       51.06       58.03      2.97 o 
  -4   2   4     1489.24     1598.49     18.21 o 
  -3   2   4     7624.54     7992.00     88.58 o 
  -2   2   4     2220.85     2423.19     24.63 o 
  -1   2   4     4688.01     4956.74     47.72 o 
   0   2   4    23206.66    25376.44    231.76 o 
   1   2   4     1068.71     1021.95     13.18 o 
   2   2   4       64.88       79.98      3.42 o 
   3   2   4      508.86      512.88      9.99 o 
   4   2   4      779.89      733.36     21.88 o 
   5   2   4       17.26       22.96      3.63 o 
   6   2   4      135.44      140.45      8.30 o 
   7   2   4      185.51      193.15     10.15 o 
   8   2   4        7.24        8.92      3.57 o 
   9   2   4       69.69       91.69      8.33 o 
  10   2   4      115.78      117.72     11.46 o 
 -13   3   4       19.29       34.13      7.27 o 
 -12   3   4       40.81       47.98      8.41 o 
 -11   3   4      365.79      337.27     17.83 o 
 -10   3   4       26.34       25.84      5.70 o 
  -9   3   4      206.41      208.63      9.07 o 
  -8   3   4        3.50        6.34      2.53 o 
  -7   3   4      556.93      540.78     14.63 o 
  -6   3   4      684.03      699.69     11.25 o 
  -5   3   4      230.30      315.80      6.41 o 
  -4   3   4     5306.48     5650.05     55.59 o 
  -3   3   4     1366.24     1338.72     19.59 o 
  -2   3   4      536.03      522.12      7.58 o 
  -1   3   4      283.44      312.76      7.53 o 
   0   3   4      514.46      578.82      8.94 o 
   1   3   4     1621.72     1554.51     18.91 o 
   2   3   4     3844.65     4056.40     49.03 o 
   3   3   4      294.28      313.17      7.16 o 
   4   3   4        0.09        3.29      2.15 o 
   5   3   4     2216.47     2068.64     35.64 o 
   6   3   4      319.02      278.51     10.39 o 
   7   3   4        9.89       14.94      3.92 o 
   8   3   4        1.18       10.84      3.51 o 
   9   3   4       16.86       21.34      4.47 o 
  10   3   4      164.07      170.47     27.79 o 
 -12   4   4       17.58       17.64      5.77 o 
 -11   4   4        2.70        7.49      4.37 o 
 -10   4   4      129.77      144.71     12.68 o 
  -9   4   4        0.91        4.79      3.39 o 
  -8   4   4      566.92      466.45     20.33 o 
  -7   4   4        0.96        7.22      2.13 o 
  -6   4   4      359.28      331.26      9.24 o 
  -5   4   4      381.16      431.96      7.87 o 
  -4   4   4     2341.34     2507.24     32.83 o 
  -3   4   4       89.65       84.25      3.83 o 
  -2   4   4        3.05        3.18      1.05 o 
  -1   4   4      280.69      253.65      5.74 o 
   0   4   4       38.25       51.59      3.42 o 
   1   4   4    10716.61    11741.23    112.07 o 
   2   4   4      171.90      184.99      5.56 o 
   3   4   4        0.41        1.81      1.64 o 
   4   4   4      109.26      102.07      7.83 o 
   5   4   4      181.17      151.53      9.07 o 
   6   4   4      949.90      862.24     19.68 o 
   7   4   4        4.93        9.63      3.38 o 
   8   4   4        1.08        5.64      3.39 o 
   9   4   4        7.73       18.27      5.40 o 
 -12   5   4      599.71      523.08     22.88 o 
 -11   5   4      165.99      164.82     14.51 o 
 -10   5   4       44.88       63.02      8.57 o 
  -9   5   4       64.32       52.64      7.75 o 
  -8   5   4      165.79      149.99     11.66 o 
  -7   5   4        2.94        6.83      2.72 o 
  -6   5   4       47.98       52.94      5.03 o 
  -5   5   4      297.17      280.33      9.99 o 
  -4   5   4      402.28      393.34      8.71 o 
  -3   5   4     3766.85     3860.46     44.57 o 
  -2   5   4     1324.91     1446.66     18.44 o 
  -1   5   4      321.99      275.66      8.55 o 
   0   5   4     1106.35     1176.32     16.59 o 
   1   5   4     2019.80     2174.00     26.61 o 
   2   5   4     2975.41     3117.86     35.80 o 
   3   5   4      564.45      519.54     20.61 o 
   4   5   4      880.92      834.61     15.59 o 
   5   5   4      166.06      158.49      9.91 o 
   6   5   4      162.92      170.83     10.36 o 
   7   5   4        0.17        5.32      4.40 o 
   8   5   4       64.41       84.37     10.29 o 
   9   5   4       19.46       32.94      7.98 o 
 -12   6   4       35.87       48.58     17.88 o 
 -11   6   4       47.59       56.84      9.67 o 
 -10   6   4        1.17        0.66      4.00 o 
  -9   6   4       47.25       46.90      7.98 o 
  -8   6   4      977.41      832.53     25.93 o 
  -7   6   4       20.32       28.40      4.27 o 
  -6   6   4      230.84      236.38     11.77 o 
  -5   6   4        0.06        2.60      2.55 o 
  -4   6   4      228.88      222.92     15.86 o 
  -3   6   4      319.86      276.88     50.16 o 
  -2   6   4      228.66      213.43     17.22 o 
  -1   6   4      584.24      571.90     29.88 o 
   0   6   4       94.50       81.64      5.34 o 
   1   6   4      357.49      313.69      9.94 o 
   2   6   4      331.77      350.12     10.46 o 
   3   6   4     3037.51     2838.50     37.86 o 
   4   6   4      558.07      547.42     13.08 o 
   5   6   4       21.02       26.85      5.48 o 
   6   6   4        3.47        8.95      4.40 o 
   7   6   4        5.62       12.86      5.05 o 
   8   6   4       18.56       23.95      5.95 o 
 -11   7   4       27.01       35.37      7.32 o 
 -10   7   4        4.24       13.41      5.00 o 
  -9   7   4      339.96      322.13     17.84 o 
  -8   7   4       10.19       28.66      5.97 o 
  -7   7   4      196.57      187.07      9.90 o 
  -6   7   4        4.23       10.72      3.30 o 
  -5   7   4      182.98      191.69     10.10 o 
  -4   7   4       25.25       25.05      3.97 o 
  -3   7   4       26.19       29.20      4.19 o 
  -2   7   4     1017.19      931.87     19.21 o 
  -1   7   4       18.38       23.37      3.65 o 
   0   7   4      318.79      297.04      9.85 o 
   1   7   4      596.28      584.35     13.39 o 
   2   7   4     2082.21     2006.86     32.23 o 
   3   7   4     1649.50     1536.21     28.18 o 
   4   7   4      235.68      222.08     10.80 o 
   5   7   4      102.65      107.34     10.73 o 
   6   7   4      131.65      158.28     13.57 o 
   7   7   4        5.94       14.80      5.31 o 
   8   7   4       63.65       71.94     11.33 o 
 -10   8   4       14.17       15.56      5.40 o 
  -9   8   4      548.44      506.75     26.80 o 
  -8   8   4      126.27      131.80     12.77 o 
  -7   8   4        3.98        9.06      3.60 o 
  -6   8   4       23.46       30.00      4.85 o 
  -5   8   4      154.30      160.13      9.78 o 
  -4   8   4      720.20      622.26     16.59 o 
  -3   8   4       37.84       64.78      6.78 o 
  -2   8   4      272.29      271.15     11.42 o 
  -1   8   4      370.37      305.62     25.15 o 
   0   8   4     1002.20      890.63     21.74 o 
   1   8   4       49.49       52.33      7.05 o 
   2   8   4        8.43       13.78      3.84 o 
   3   8   4      290.79      267.98     12.11 o 
   4   8   4       47.88       55.97      6.92 o 
   5   8   4       27.71       30.92      6.28 o 
   6   8   4       19.28       22.88      7.29 o 
   7   8   4       72.42       78.20     10.26 o 
 -10   9   4       96.89       87.57     23.69 o 
  -9   9   4       47.16       32.21      7.38 o 
  -8   9   4        2.11       13.81      4.98 o 
  -7   9   4       27.14       38.74      6.01 o 
  -6   9   4        2.61        5.60      3.52 o 
  -5   9   4       41.20       47.16      6.73 o 
  -4   9   4        0.92        9.31      3.80 o 
  -3   9   4       56.41       60.02      7.17 o 
  -2   9   4        6.06        7.11      4.60 o 
  -1   9   4      124.93      133.55     14.19 o 
   0   9   4      630.23      590.99     21.23 o 
   1   9   4      140.84      142.83     16.94 o 
   2   9   4        4.74       12.37      4.13 o 
   3   9   4       28.23       33.58      6.23 o 
   4   9   4       86.20      100.58     10.84 o 
   5   9   4        5.40        4.25      4.67 o 
   6   9   4       42.77       58.63     10.37 o 
  -8  10   4        0.03       -1.64      7.06 o 
  -7  10   4        7.34       22.15      5.10 o 
  -6  10   4      142.34      175.06     12.75 o 
  -5  10   4      360.30      302.86     14.32 o 
  -4  10   4      133.56      152.85     13.33 o 
  -3  10   4       44.03       59.06      9.63 o 
  -2  10   4      587.40      571.79     22.00 o 
  -1  10   4      301.53      312.44     16.40 o 
   0  10   4       97.95      100.49     10.77 o 
   1  10   4      135.88      152.67     14.33 o 
   2  10   4        3.00        9.10      4.53 o 
   3  10   4        9.79       15.24      5.88 o 
   4  10   4       37.57       38.18     10.64 o 
   5  10   4      108.12      158.14     27.55 o 
  -7  11   4       70.55       62.19     19.33 o 
  -6  11   4       18.10       14.28      5.29 o 
  -5  11   4        7.23       12.68      5.41 o 
  -4  11   4        1.76       11.25      4.94 o 
  -3  11   4        2.99        4.35      4.84 o 
  -2  11   4       46.65       60.23      8.72 o 
  -1  11   4      296.38      253.51     21.43 o 
   0  11   4      125.61      123.06     12.70 o 
   1  11   4       26.10       33.57      6.88 o 
   2  11   4       27.68       32.41      8.53 o 
   3  11   4      129.18      141.02     15.62 o 
  -1  12   4        5.59        8.62     10.55 o 
 -14   1   5       24.91       16.02      9.97 o 
 -13   1   5        0.40        8.04      3.83 o 
 -12   1   5      146.24      162.52     10.94 o 
 -11   1   5      358.04      331.04     12.51 o 
 -10   1   5      879.67      843.92     20.82 o 
  -9   1   5      746.71      685.40     18.15 o 
  -8   1   5      843.27      704.53     28.93 o 
  -7   1   5       12.41       19.16      2.66 o 
  -6   1   5      102.89      153.89      7.47 o 
  -5   1   5        2.09       23.49      1.92 o 
  -4   1   5     1595.66     1732.01     18.95 o 
  -3   1   5     1053.55     1130.42     12.63 o 
  -2   1   5     2904.13     2897.83     28.36 o 
  -1   1   5     8119.81     8664.98     80.62 o 
   0   1   5     3157.52     3256.25     32.79 o 
   1   1   5     1784.01     1904.91     21.26 o 
   2   1   5      335.74      344.23      6.53 o 
   3   1   5     1162.40     1076.47     17.05 o 
   4   1   5      123.26      107.38      8.54 o 
   5   1   5      109.29      116.51      8.15 o 
   6   1   5      444.65      394.62     13.17 o 
   7   1   5       59.53       65.64      6.42 o 
   8   1   5       51.06       44.17      6.58 o 
   9   1   5      197.32      198.26     12.93 o 
  10   1   5        2.10        0.81     11.68 o 
 -13   2   5        0.33        5.46      4.71 o 
 -12   2   5      285.35      257.82     14.16 o 
 -11   2   5       41.26       43.40      5.89 o 
 -10   2   5       19.54       25.62      5.04 o 
  -9   2   5        0.03        5.56      2.77 o 
  -8   2   5       22.97       30.31      3.93 o 
  -7   2   5       40.00       49.03      3.09 o 
  -6   2   5       44.67       55.07      3.12 o 
  -5   2   5     1930.97     2003.78     22.66 o 
  -4   2   5      214.41      231.94      4.57 o 
  -3   2   5     4611.94     5012.18     52.43 o 
  -2   2   5        0.63        2.46      0.85 o 
  -1   2   5      161.34      150.77      3.63 o 
   0   2   5      634.85      586.57      8.70 o 
   1   2   5      115.15      110.70      3.66 o 
   2   2   5        1.09        3.57      1.29 o 
   3   2   5      626.50      553.44     10.01 o 
   4   2   5      184.27      157.59     12.08 o 
   5   2   5      110.24      107.98      7.05 o 
   6   2   5      309.05      302.95     11.21 o 
   7   2   5      432.18      403.55     13.57 o 
   8   2   5       86.72       85.21      7.74 o 
   9   2   5       10.02       17.19      4.26 o 
  10   2   5        4.31        4.23      7.65 o 
 -13   3   5        1.28        5.66      5.15 o 
 -12   3   5      212.02      194.37     15.41 o 
 -11   3   5       94.80       98.08     10.81 o 
 -10   3   5      511.91      456.11     18.53 o 
  -9   3   5       17.17       19.75      5.37 o 
  -8   3   5       11.87       11.15      3.11 o 
  -7   3   5      175.98      161.63      5.66 o 
  -6   3   5      434.76      419.82      7.99 o 
  -5   3   5     1231.52     1337.84     16.68 o 
  -4   3   5      653.83      630.47     11.96 o 
  -3   3   5       67.96       46.65      3.35 o 
  -2   3   5       71.64       75.09      2.76 o 
  -1   3   5     2034.00     2189.52     24.07 o 
   0   3   5      925.37      962.12     13.05 o 
   1   3   5       31.48       32.98      2.64 o 
   2   3   5      383.08      366.71      7.75 o 
   3   3   5       17.21       37.95      3.17 o 
   4   3   5        2.15        8.18      2.54 o 
   5   3   5     1115.15     1019.77     20.95 o 
   6   3   5     1021.64      941.47     21.00 o 
   7   3   5      306.16      300.96     12.19 o 
   8   3   5        3.54       13.12      4.69 o 
   9   3   5        2.34       10.17      4.87 o 
 -13   4   5      101.13      108.17     12.36 o 
 -12   4   5       41.57       49.57      8.16 o 
 -11   4   5        8.83       29.02      9.34 o 
 -10   4   5       37.18       42.98      9.36 o 
  -9   4   5      152.18      146.90     11.76 o 
  -8   4   5      569.82      489.83     27.44 o 
  -7   4   5     1584.52     1573.51     48.41 o 
  -6   4   5        0.28        3.90      1.44 o 
  -5   4   5     3299.66     3287.34     38.53 o 
  -4   4   5     1507.60     1543.03     23.62 o 
  -3   4   5        1.48        9.40      1.94 o 
  -2   4   5     2226.54     2250.38     25.10 o 
  -1   4   5      164.21      123.17      4.10 o 
   0   4   5     1036.28     1009.27     15.50 o 
   1   4   5     1541.96     1581.51     21.76 o 
   2   4   5     1116.55     1085.83     16.08 o 
   3   4   5      309.35      277.79      7.64 o 
   4   4   5      881.68      814.25     17.50 o 
   5   4   5       47.10       47.80      5.21 o 
   6   4   5       11.60       13.29      3.67 o 
   7   4   5       25.01       39.10      5.78 o 
   8   4   5        4.39        2.89      3.51 o 
   9   4   5        1.37       -0.89      8.54 o 
 -12   5   5       11.45       27.68      6.52 o 
 -11   5   5       50.57       44.78      7.66 o 
 -10   5   5        6.26        9.29      4.63 o 
  -9   5   5      107.28      101.28     10.26 o 
  -8   5   5        3.34       10.60      3.94 o 
  -7   5   5       86.00       95.83      6.45 o 
  -6   5   5       53.46       61.75      5.93 o 
  -5   5   5       36.59       56.03      4.86 o 
  -4   5   5        1.79        0.80      1.96 o 
  -3   5   5      244.33      273.88      7.01 o 
  -2   5   5      802.67      857.06     13.50 o 
  -1   5   5       69.36       86.88      4.16 o 
   0   5   5      112.07      103.40      5.89 o 
   1   5   5     1672.95     1676.97     22.05 o 
   2   5   5      190.19      198.49      6.27 o 
   3   5   5      452.16      397.10      9.39 o 
   4   5   5      618.23      556.31     16.23 o 
   5   5   5       25.65       29.84      4.96 o 
   6   5   5       42.56       40.10      6.19 o 
   7   5   5      264.18      237.25     15.54 o 
   8   5   5       47.12       63.82      8.98 o 
   9   5   5       16.85       25.46     12.65 o 
 -12   6   5        6.02        1.72      4.97 o 
 -11   6   5       21.88       35.54      7.71 o 
 -10   6   5       19.94       23.54      6.21 o 
  -9   6   5        5.59       10.83      4.42 o 
  -8   6   5      185.58      177.14     13.13 o 
  -7   6   5     1314.93     1251.47     24.29 o 
  -6   6   5       51.56       56.50      5.38 o 
  -5   6   5      198.22      156.67     10.59 o 
  -4   6   5        0.02        2.30      2.38 o 
  -3   6   5      446.65      406.20     13.24 o 
  -2   6   5     1756.44     1562.37     61.13 o 
  -1   6   5      181.69      166.21     11.26 o 
   0   6   5       77.58       91.86      5.34 o 
   1   6   5      602.09      584.46     12.33 o 
   2   6   5     2504.36     2443.57     33.79 o 
   3   6   5      447.62      417.99     11.18 o 
   4   6   5       77.31       77.34      8.39 o 
   5   6   5       40.72       48.11      6.89 o 
   6   6   5      125.71      131.68     12.26 o 
   7   6   5       11.41       12.11      4.61 o 
   8   6   5       77.90       63.84     16.83 o 
 -11   7   5      100.81       81.38     14.54 o 
 -10   7   5      301.08      246.71     17.33 o 
  -9   7   5       71.42       47.57      7.59 o 
  -8   7   5       25.98       18.08      4.95 o 
  -7   7   5       33.18       34.92      5.21 o 
  -6   7   5      905.46      803.08     18.94 o 
  -5   7   5      428.17      403.82     12.61 o 
  -4   7   5      247.30      255.88     10.39 o 
  -3   7   5       58.19       68.96      6.11 o 
  -2   7   5      977.88      874.47     18.42 o 
  -1   7   5        5.09        5.07      2.48 o 
   0   7   5       19.71       27.57      4.14 o 
   1   7   5      121.95      120.39      6.84 o 
   2   7   5       48.31       49.56      4.83 o 
   3   7   5       12.67       14.16      3.57 o 
   4   7   5      135.78      132.51     18.58 o 
   5   7   5      308.48      310.71     16.51 o 
   6   7   5       66.28       67.85      9.16 o 
   7   7   5       51.88       80.47     10.10 o 
 -11   8   5      168.81      150.81     30.21 o 
 -10   8   5       54.84       73.85     14.68 o 
  -9   8   5        7.04       11.43      4.67 o 
  -8   8   5      123.58      120.15     12.05 o 
  -7   8   5      113.99      128.45      9.19 o 
  -6   8   5       31.40       39.15      5.44 o 
  -5   8   5      113.70      109.08      8.32 o 
  -4   8   5       19.04       26.88      4.55 o 
  -3   8   5        0.94        0.85      2.73 o 
  -2   8   5      518.93      419.98     16.10 o 
  -1   8   5      814.48      761.43     19.91 o 
   0   8   5      826.10      779.85     23.48 o 
   1   8   5      776.07      690.04     22.69 o 
   2   8   5       12.01       21.61      4.48 o 
   3   8   5       32.59       35.01      5.54 o 
   4   8   5      433.27      353.47     19.02 o 
   5   8   5        2.73       12.18      5.08 o 
   6   8   5       58.10       90.56     10.70 o 
   7   8   5      114.08      109.81     24.49 o 
 -10   9   5       14.80       47.13     15.87 o 
  -9   9   5        5.65       16.62      5.41 o 
  -8   9   5      167.60      189.38     15.32 o 
  -7   9   5       44.25       47.65      6.34 o 
  -6   9   5      232.01      237.06     13.62 o 
  -5   9   5      289.58      302.29     13.30 o 
  -4   9   5      174.97      176.50     11.69 o 
  -3   9   5        8.30       12.40      4.01 o 
  -2   9   5       23.06       20.09      4.81 o 
  -1   9   5      390.84      350.88     19.33 o 
   0   9   5      573.86      539.15     20.14 o 
   1   9   5        3.82        8.37      4.34 o 
   2   9   5      191.23      214.94     16.48 o 
   3   9   5      436.32      426.56     23.54 o 
   4   9   5      405.31      372.42     20.59 o 
   5   9   5      298.04      230.11     19.05 o 
   6   9   5       21.41       30.35     10.11 o 
  -8  10   5        5.70       29.38      7.36 o 
  -7  10   5        2.88        8.61      4.26 o 
  -6  10   5        2.37        7.54      4.75 o 
  -5  10   5       33.13       39.58      6.32 o 
  -4  10   5       37.86       30.10      6.45 o 
  -3  10   5       17.89       20.49      5.11 o 
  -2  10   5        3.58       10.51      7.14 o 
  -1  10   5      244.05      256.74     16.49 o 
   0  10   5        3.62        6.25      4.26 o 
   1  10   5        9.12       10.77      7.33 o 
   2  10   5        6.32        9.87      4.69 o 
   3  10   5       48.34       57.22      8.45 o 
   4  10   5       22.96       38.00      9.29 o 
   5  10   5      259.37      210.51     32.22 o 
  -7  11   5        0.00       21.43     14.78 o 
  -6  11   5        2.87       11.32      5.18 o 
  -5  11   5       49.81       48.58      8.41 o 
  -4  11   5        3.31       12.47      5.12 o 
  -3  11   5       14.20       14.47      6.74 o 
  -2  11   5       20.95       34.09      6.85 o 
  -1  11   5       26.76       41.20      7.55 o 
   0  11   5       10.53       21.11      5.40 o 
   1  11   5        1.87       14.18      5.05 o 
   2  11   5       20.05       25.06      6.71 o 
   3  11   5       77.72      107.45     13.03 o 
  -2  12   5       99.39       73.71     18.93 o 
  -1  12   5       80.72       68.07     18.93 o 
 -14   0   6       19.65       23.86      9.14 o 
 -13   0   6       11.73       27.75      7.20 o 
 -12   0   6        0.38        7.64      4.76 o 
 -11   0   6       99.36      121.46     12.85 o 
 -10   0   6       21.89       22.93      8.15 o 
  -9   0   6      638.61      614.58     34.68 o 
  -8   0   6     1070.15     1096.75     22.00 o 
  -7   0   6       24.90       24.92      3.63 o 
  -6   0   6       71.03      124.68      5.42 o 
  -5   0   6     6636.09     7288.67     98.80 o 
  -4   0   6     3736.01     3861.88     53.77 o 
  -3   0   6     4995.14     5144.03     69.09 o 
  -2   0   6     1376.16     1596.21     27.14 o 
  -1   0   6     2978.42     3073.35     43.12 o 
   0   0   6       91.58       98.89      4.48 o 
   1   0   6     2182.94     2301.42     35.64 o 
   2   0   6      329.31      309.12      8.75 o 
   3   0   6       61.36       49.23      6.17 o 
   4   0   6      669.24      649.17     26.38 o 
   5   0   6      169.06      160.90     17.43 o 
   6   0   6     1040.92      980.60     30.28 o 
   7   0   6       63.42       52.13      8.43 o 
   8   0   6       33.97       32.29      6.84 o 
   9   0   6       47.76       34.15      8.83 o 
 -14   1   6        8.13       12.46      4.76 o 
 -13   1   6       62.78       66.36      8.08 o 
 -12   1   6        8.35       17.50      4.21 o 
 -11   1   6     1354.26     1210.60     25.49 o 
 -10   1   6      260.16      242.64     10.31 o 
  -9   1   6        0.51        6.56      2.60 o 
  -8   1   6      322.74      357.74      7.55 o 
  -7   1   6       33.49       32.18      2.52 o 
  -6   1   6      153.45      123.55      3.89 o 
  -5   1   6     1279.14     1227.42     15.03 o 
  -4   1   6      544.27      501.54      7.32 o 
  -3   1   6      101.77      121.58      2.90 o 
  -2   1   6     2130.10     2313.09     23.37 o 
  -1   1   6     2230.76     2222.03     23.02 o 
   0   1   6    11122.92    11953.70    119.91 o 
   1   1   6      363.23      370.09      6.78 o 
   2   1   6        6.94       11.53      1.56 o 
   3   1   6       79.26       79.28      4.06 o 
   4   1   6      448.36      418.78     11.68 o 
   5   1   6      297.91      273.03     11.13 o 
   6   1   6        2.61        6.98      3.19 o 
   7   1   6      591.29      541.30     17.64 o 
   8   1   6        4.53        4.61      3.03 o 
   9   1   6      138.90      116.90     11.48 o 
 -14   2   6      153.00      137.59     13.75 o 
 -13   2   6       33.82       44.45      7.25 o 
 -12   2   6      203.60      221.63     13.71 o 
 -11   2   6       33.11       32.97      5.23 o 
 -10   2   6      160.59      150.72     11.10 o 
  -9   2   6       13.12       16.58      4.00 o 
  -8   2   6      125.36      144.75     12.68 o 
  -7   2   6       14.18       24.20      3.21 o 
  -6   2   6     2087.07     2314.57     26.31 o 
  -5   2   6     1927.01     1986.17     22.28 o 
  -4   2   6        4.31        2.24      1.12 o 
  -3   2   6     1685.19     1704.08     18.35 o 
  -2   2   6     1666.12     1771.54     19.17 o 
  -1   2   6    14886.28    16806.98    154.96 o 
   0   2   6      415.33      423.79      7.31 o 
   1   2   6       92.56      116.62      3.91 o 
   2   2   6      270.72      308.81      6.80 o 
   3   2   6     1296.35     1239.30     29.72 o 
   4   2   6        4.68        8.93      2.69 o 
   5   2   6      379.52      367.38     11.79 o 
   6   2   6      172.15      172.83      9.51 o 
   7   2   6        0.01        3.02      3.15 o 
   8   2   6        2.73       11.06      4.11 o 
   9   2   6        5.51       10.42      7.02 o 
 -13   3   6       36.18       26.64      7.90 o 
 -12   3   6        9.33       23.34      5.59 o 
 -11   3   6      142.64      133.18     12.40 o 
 -10   3   6       67.53       70.16      8.81 o 
  -9   3   6      281.46      269.01      9.75 o 
  -8   3   6     1273.12     1358.31     29.03 o 
  -7   3   6     1087.08     1056.26     15.29 o 
  -6   3   6      124.66       88.72      3.60 o 
  -5   3   6      774.26      776.50     12.57 o 
  -4   3   6      201.84      187.93      5.90 o 
  -3   3   6      210.81      234.72      5.18 o 
  -2   3   6      206.49      206.82      4.64 o 
  -1   3   6      228.00      206.42      4.91 o 
   0   3   6      506.27      421.80      8.78 o 
   1   3   6        3.35       15.55      1.97 o 
   2   3   6     1721.05     1799.65     22.71 o 
   3   3   6      414.66      423.69      8.98 o 
   4   3   6      165.43      133.90     11.78 o 
   5   3   6       61.86       69.48      6.27 o 
   6   3   6       20.84       16.28      3.88 o 
   7   3   6       20.01       36.16      5.30 o 
   8   3   6       30.69       35.36      6.00 o 
   9   3   6      186.26      181.43     25.22 o 
 -13   4   6        4.14        9.29      5.76 o 
 -12   4   6       39.78       58.97      8.73 o 
 -11   4   6      405.60      350.22     16.97 o 
 -10   4   6        0.64        0.54      4.16 o 
  -9   4   6        1.08        6.84      5.06 o 
  -8   4   6       72.53       81.47      5.83 o 
  -7   4   6        4.59        7.71      2.65 o 
  -6   4   6     1212.00     1220.13     16.12 o 
  -5   4   6      214.09      206.86      7.16 o 
  -4   4   6      500.85      494.41     11.07 o 
  -3   4   6      794.59      822.92     11.30 o 
  -2   4   6       56.09       58.16      3.44 o 
  -1   4   6     3348.81     3665.28     38.91 o 
   0   4   6      558.65      557.31      9.88 o 
   1   4   6      113.22      102.45      4.73 o 
   2   4   6       11.03       11.96      2.33 o 
   3   4   6        2.97       13.47      2.36 o 
   4   4   6      551.30      506.39     13.68 o 
   5   4   6       15.05       27.98      4.15 o 
   6   4   6        0.09        0.30      2.78 o 
   7   4   6        0.43        5.12      3.76 o 
   8   4   6       10.10       23.25      5.81 o 
 -13   5   6      467.62      449.20     21.42 o 
 -12   5   6        8.24       13.59      5.36 o 
 -11   5   6       40.52       38.32      7.17 o 
 -10   5   6       21.30       22.40      5.50 o 
  -9   5   6      511.86      461.49     18.30 o 
  -8   5   6      154.01      125.04      7.56 o 
  -7   5   6       12.02        6.90      3.52 o 
  -6   5   6      489.71      481.24     12.56 o 
  -5   5   6     1848.31     1739.88     30.60 o 
  -4   5   6     9587.27     9922.50    114.09 o 
  -3   5   6      431.85      477.30      9.66 o 
  -2   5   6       89.27      103.44      4.25 o 
  -1   5   6      391.54      379.80     12.15 o 
   0   5   6      276.89      242.58      7.15 o 
   1   5   6       84.88       92.02      4.86 o 
   2   5   6      126.52      134.05      8.10 o 
   3   5   6      206.24      217.94      7.79 o 
   4   5   6      434.12      395.51     13.24 o 
   5   5   6      107.52      119.38      9.22 o 
   6   5   6      373.82      377.63     14.96 o 
   7   5   6      210.78      191.58     17.76 o 
   8   5   6      305.96      306.29     27.63 o 
 -12   6   6       18.88       20.79      5.67 o 
 -11   6   6       11.11       23.86      5.93 o 
 -10   6   6       39.39       36.01      7.20 o 
  -9   6   6       50.93       44.94      7.40 o 
  -8   6   6        5.35        8.58      3.05 o 
  -7   6   6      181.83      138.33      8.20 o 
  -6   6   6      394.46      363.18     11.44 o 
  -5   6   6       79.58       77.69      6.02 o 
  -4   6   6       37.32       38.53      4.79 o 
  -3   6   6        1.71        8.66      2.48 o 
  -2   6   6      324.00      296.72      8.84 o 
  -1   6   6     1679.02     1553.38     21.34 o 
   0   6   6      479.99      468.26     10.15 o 
   1   6   6      315.72      304.89      8.35 o 
   2   6   6      281.39      252.86     10.62 o 
   3   6   6      148.14      165.76      8.10 o 
   4   6   6       31.29       33.57      5.17 o 
   5   6   6        0.01       10.84      4.44 o 
   6   6   6       17.33       26.72      6.13 o 
   7   6   6      124.82      137.27     15.54 o 
   8   6   6       12.70       19.90     11.60 o 
 -11   7   6       36.50       55.32      8.52 o 
 -10   7   6        6.37       16.40      5.49 o 
  -9   7   6        0.34        0.41      3.34 o 
  -8   7   6      238.05      225.90     12.33 o 
  -7   7   6       16.33       27.00      4.99 o 
  -6   7   6       12.02       13.70      3.48 o 
  -5   7   6      115.18      126.66      8.03 o 
  -4   7   6      288.66      254.68      9.70 o 
  -3   7   6      245.82      223.54      8.92 o 
  -2   7   6        3.37        4.23      2.75 o 
  -1   7   6      121.30      128.55      7.36 o 
   0   7   6       67.59       67.11      5.85 o 
   1   7   6      248.59      233.89      8.48 o 
   2   7   6       27.82       40.42      4.54 o 
   3   7   6       54.73       59.68      5.94 o 
   4   7   6       50.52       47.79      7.51 o 
   5   7   6       29.22       23.67      5.80 o 
   6   7   6       43.51       51.88      7.95 o 
   7   7   6       51.13       54.82     11.52 o 
 -11   8   6        3.05       13.54      6.03 o 
 -10   8   6      102.05      116.94     12.54 o 
  -9   8   6        4.95       15.58      5.06 o 
  -8   8   6       66.61       72.69      7.35 o 
  -7   8   6       14.79       26.86      4.85 o 
  -6   8   6       29.38       37.57      5.47 o 
  -5   8   6      293.19      267.26     10.84 o 
  -4   8   6      225.09      232.71     10.18 o 
  -3   8   6      307.27      317.80     13.38 o 
  -2   8   6      124.26      129.20      9.30 o 
  -1   8   6     1269.95     1225.32     28.13 o 
   0   8   6      447.36      398.16     14.01 o 
   1   8   6       73.37      106.52      9.95 o 
   2   8   6        3.85        5.96      3.48 o 
   3   8   6      327.72      332.49     13.68 o 
   4   8   6      295.52      258.84     20.62 o 
   5   8   6       28.14       38.47      7.28 o 
   6   8   6       65.31       78.68     11.93 o 
 -10   9   6       27.75       40.04     10.04 o 
  -9   9   6        3.75        5.37      4.75 o 
  -8   9   6        5.53       15.93      4.22 o 
  -7   9   6       26.66       33.24      5.44 o 
  -6   9   6       11.64       17.02      6.67 o 
  -5   9   6      163.76      164.80     11.43 o 
  -4   9   6       11.28       16.20      4.26 o 
  -3   9   6        2.52        6.39      3.70 o 
  -2   9   6        1.75        7.20      3.82 o 
  -1   9   6       29.78       38.48      7.37 o 
   0   9   6      228.02      214.03     14.07 o 
   1   9   6       24.68       24.64      5.62 o 
   2   9   6        0.20        6.09      4.87 o 
   3   9   6       27.07       45.29     12.55 o 
   4   9   6      329.91      280.06     23.37 o 
   5   9   6        9.54       23.78      9.73 o 
  -9  10   6       92.92      117.30     26.42 o 
  -8  10   6        0.65       16.18      5.32 o 
  -7  10   6       69.81       69.46      8.31 o 
  -6  10   6      106.29      120.05     13.30 o 
  -5  10   6       36.25       32.47      6.30 o 
  -4  10   6        4.31        6.66      4.27 o 
  -3  10   6        7.90       12.95      4.84 o 
  -2  10   6      376.84      334.18     16.54 o 
  -1  10   6       41.17       55.84      8.41 o 
   0  10   6        2.54        7.11      4.32 o 
   1  10   6       86.84      102.72     10.97 o 
   2  10   6       13.29       28.46      6.15 o 
   3  10   6       53.87       48.95      8.83 o 
   4  10   6      227.02      189.38     21.79 o 
  -8  11   6       10.11       46.56     17.88 o 
  -7  11   6       20.31       66.40     19.90 o 
  -6  11   6        0.29        5.11      4.79 o 
  -5  11   6        1.86       11.47      4.85 o 
  -4  11   6       53.40       41.02      7.43 o 
  -3  11   6       31.10       40.06      7.49 o 
  -2  11   6      115.38      122.16     12.31 o 
  -1  11   6       23.28       26.99      6.57 o 
   0  11   6       32.21       46.32     10.15 o 
   1  11   6        1.17        5.09      4.91 o 
   2  11   6       17.26       27.98      8.14 o 
   3  11   6        1.57       -6.28      7.65 o 
  -2  12   6       82.62      107.63     24.17 o 
 -15   1   7      100.63      118.83     25.30 o 
 -14   1   7       15.30       20.24      5.47 o 
 -13   1   7       56.40       70.35      8.23 o 
 -12   1   7      322.26      302.74     12.65 o 
 -11   1   7       49.05       56.01      6.28 o 
 -10   1   7     1237.38     1188.46     26.21 o 
  -9   1   7      578.39      528.90     18.14 o 
  -8   1   7      308.33      354.37      8.02 o 
  -7   1   7     1659.66     1715.51     21.09 o 
  -6   1   7      900.75      971.38     13.25 o 
  -5   1   7     2116.25     2072.22     22.72 o 
  -4   1   7    14726.77    15478.46    142.65 o 
  -3   1   7     2422.89     2600.32     26.30 o 
  -2   1   7     3392.70     3791.70     37.18 o 
  -1   1   7      918.15      974.40     11.97 o 
   0   1   7      782.61      785.67     10.81 o 
   1   1   7     1267.48     1288.39     17.42 o 
   2   1   7       25.16       31.56      2.43 o 
   3   1   7      201.45      182.61      7.45 o 
   4   1   7      522.86      531.82     17.13 o 
   5   1   7        2.82        7.36      4.21 o 
   6   1   7        0.04        2.91      2.79 o 
   7   1   7        7.48       15.17      3.76 o 
   8   1   7       31.17       41.52      7.28 o 
 -14   2   7       22.07       19.58      6.87 o 
 -13   2   7      489.22      415.50     19.24 o 
 -12   2   7       52.66       61.20      9.77 o 
 -11   2   7       22.67       31.81      4.79 o 
 -10   2   7        2.13        8.94      3.14 o 
  -9   2   7      256.81      228.95      8.86 o 
  -8   2   7     1018.72      964.57     14.61 o 
  -7   2   7     1285.22     1390.31     18.19 o 
  -6   2   7       69.82       80.52      3.62 o 
  -5   2   7     1692.97     1850.83     20.91 o 
  -4   2   7     3333.79     3585.05     48.90 o 
  -3   2   7      572.76      647.05      9.33 o 
  -2   2   7       19.52       20.70      1.65 o 
  -1   2   7      765.76      938.38     12.95 o 
   0   2   7      651.65      730.81     10.85 o 
   1   2   7      112.65       92.76      3.72 o 
   2   2   7       92.97       85.51      3.93 o 
   3   2   7      189.66      162.65      9.03 o 
   4   2   7       19.25       30.20      4.18 o 
   5   2   7      998.12      936.42     20.64 o 
   6   2   7      125.20      135.59      9.13 o 
   7   2   7      237.25      228.72     14.74 o 
   8   2   7       88.00       94.41     10.47 o 
   9   2   7       36.89       60.50     18.53 o 
 -14   3   7        0.07       15.71      5.73 o 
 -13   3   7        8.73       14.15      4.86 o 
 -12   3   7      865.07      795.13     26.80 o 
 -11   3   7       58.87       86.79     10.16 o 
 -10   3   7       88.63       87.82      9.71 o 
  -9   3   7      426.17      394.82     13.16 o 
  -8   3   7        4.76        9.60      1.93 o 
  -7   3   7      106.13       82.71      4.02 o 
  -6   3   7       10.30       21.02      2.37 o 
  -5   3   7      289.89      277.49      7.08 o 
  -4   3   7     1091.55     1105.56     15.28 o 
  -3   3   7     7596.43     8360.26     79.60 o 
  -2   3   7        0.30        0.79      0.99 o 
  -1   3   7     1830.50     2060.81     23.56 o 
   0   3   7      152.80      117.17      4.18 o 
   1   3   7      287.59      308.18      7.08 o 
   2   3   7      103.49       91.52      4.54 o 
   3   3   7        5.77        5.58      2.30 o 
   4   3   7      487.39      431.34     12.62 o 
   5   3   7       39.97       47.75      5.36 o 
   6   3   7       59.83       70.16      6.90 o 
   7   3   7       35.99       43.64      6.47 o 
   8   3   7       64.91       71.36      9.18 o 
 -13   4   7       28.21       28.06      6.45 o 
 -12   4   7      296.27      287.16     18.86 o 
 -11   4   7       11.95        8.59      4.15 o 
 -10   4   7      303.59      292.99     14.96 o 
  -9   4   7        5.46        1.69      3.05 o 
  -8   4   7       35.35       33.11      3.92 o 
  -7   4   7      527.91      481.71     32.26 o 
  -6   4   7      166.73      182.91      5.33 o 
  -5   4   7       61.59       68.36      4.90 o 
  -4   4   7      454.88      407.12      9.85 o 
  -3   4   7      273.24      266.09      5.60 o 
  -2   4   7      545.55      609.71     10.01 o 
  -1   4   7      703.43      692.77     11.28 o 
   0   4   7    15460.47    16581.39    156.07 o 
   1   4   7     2663.43     2596.91     30.69 o 
   2   4   7      847.73      797.89     15.82 o 
   3   4   7      261.00      255.56      9.97 o 
   4   4   7      439.92      454.07     14.06 o 
   5   4   7       52.78       68.71      6.51 o 
   6   4   7       23.90       28.53      4.69 o 
   7   4   7       34.08       54.15      7.96 o 
   8   4   7       38.77       60.26     14.74 o 
 -13   5   7       59.42       81.26     17.17 o 
 -12   5   7        1.20        4.19      3.63 o 
 -11   5   7        3.07       11.37      4.99 o 
 -10   5   7        1.65       11.48      4.33 o 
  -9   5   7      181.16      172.24     12.65 o 
  -8   5   7      319.78      277.32      9.79 o 
  -7   5   7      937.65      907.73     20.79 o 
  -6   5   7        0.05        5.21      2.28 o 
  -5   5   7       23.64       26.46      3.42 o 
  -4   5   7      113.86      133.26      6.69 o 
  -3   5   7      406.33      395.02      7.61 o 
  -2   5   7        7.46       22.29      2.44 o 
  -1   5   7      393.16      389.36      8.47 o 
   0   5   7        5.51       18.63      2.66 o 
   1   5   7       54.49       56.60      4.09 o 
   2   5   7        1.60        4.75      2.05 o 
   3   5   7      527.92      478.51     13.14 o 
   4   5   7       17.52       23.69      3.93 o 
   5   5   7        0.26        7.52      3.36 o 
   6   5   7       13.86       22.63      5.45 o 
   7   5   7        8.43       16.64      9.54 o 
 -12   6   7      151.62      173.64     15.13 o 
 -11   6   7       37.07       33.76      6.61 o 
 -10   6   7       93.61      114.88     11.57 o 
  -9   6   7       17.85       34.86      6.37 o 
  -8   6   7      309.24      281.51     10.62 o 
  -7   6   7       13.85       14.69      3.76 o 
  -6   6   7      224.55      199.96     10.37 o 
  -5   6   7        2.32        9.16      2.78 o 
  -4   6   7      368.89      296.79     13.95 o 
  -3   6   7       19.67       13.74      3.07 o 
  -2   6   7       75.15       76.65      5.24 o 
  -1   6   7      149.02      158.78      5.90 o 
   0   6   7     2600.66     2541.79     38.00 o 
   1   6   7     2572.03     2363.40     43.78 o 
   2   6   7      226.45      223.48      8.03 o 
   3   6   7      187.81      188.59     14.25 o 
   4   6   7        2.66        7.45      3.42 o 
   5   6   7        0.05       11.70      4.73 o 
   6   6   7        0.33        6.58      5.74 o 
   7   6   7      154.38      135.49     15.52 o 
 -12   7   7       90.57       94.93     11.57 o 
 -11   7   7       14.44       16.86      5.20 o 
 -10   7   7       15.53       29.78      6.45 o 
  -9   7   7       70.35       79.21      9.49 o 
  -8   7   7       15.91       18.98      4.78 o 
  -7   7   7       10.32       11.04      3.33 o 
  -6   7   7        0.01        5.61      3.05 o 
  -5   7   7       44.59       42.39      5.07 o 
  -4   7   7        4.99        9.95      3.66 o 
  -3   7   7      989.92      894.49     18.98 o 
  -2   7   7       48.25       46.82      4.85 o 
  -1   7   7        1.24        7.36      2.77 o 
   0   7   7      680.66      635.39     15.46 o 
   1   7   7      624.12      572.07     13.64 o 
   2   7   7       49.00       59.16      5.35 o 
   3   7   7      210.44      176.32     14.76 o 
   4   7   7      113.31      156.34     12.74 o 
   5   7   7       53.30       74.08     11.25 o 
   6   7   7        0.87        4.60      6.05 o 
   7   7   7        0.49       -4.35      8.22 o 
 -11   8   7      125.33      103.30     12.12 o 
 -10   8   7        4.33        5.98      4.63 o 
  -9   8   7       14.56       21.51      5.82 o 
  -8   8   7       50.04       46.75      5.94 o 
  -7   8   7       46.46       64.17      6.71 o 
  -6   8   7       99.33      105.66      8.34 o 
  -5   8   7       13.30       20.18      4.20 o 
  -4   8   7       11.16       11.21      3.45 o 
  -3   8   7       56.38       67.12      7.04 o 
  -2   8   7       17.45       24.27      4.73 o 
  -1   8   7      236.41      218.19     12.98 o 
   0   8   7       26.36       22.34      4.80 o 
   1   8   7      159.20      177.38     12.88 o 
   2   8   7       19.09       43.27      5.93 o 
   3   8   7      156.56      156.27     15.19 o 
   4   8   7       28.83       34.67      8.00 o 
   5   8   7      257.17      263.49     20.40 o 
   6   8   7        0.25        1.70      5.93 o 
 -10   9   7       38.39       43.27      8.17 o 
  -9   9   7       67.31       74.98      9.91 o 
  -8   9   7       22.76       29.18      5.37 o 
  -7   9   7      675.41      634.14     19.56 o 
  -6   9   7      358.51      326.51     14.00 o 
  -5   9   7      145.77      152.80     11.09 o 
  -4   9   7        2.93        5.38      3.52 o 
  -3   9   7      228.82      240.14     12.95 o 
  -2   9   7     1108.07     1084.25     26.23 o 
  -1   9   7      120.14      128.30     11.55 o 
   0   9   7       72.10       83.45      9.24 o 
   1   9   7        7.78       15.27      4.32 o 
   2   9   7       69.12       81.78     14.15 o 
   3   9   7       32.96       50.53     19.42 o 
   4   9   7      100.28       82.66     21.75 o 
   5   9   7       16.93       27.95      9.68 o 
  -9  10   7       15.31       29.49     15.71 o 
  -8  10   7       13.91       32.52      8.31 o 
  -7  10   7       74.73       81.59      8.99 o 
  -6  10   7       99.34      115.80     10.60 o 
  -5  10   7       37.77       34.41      6.12 o 
  -4  10   7        1.28        9.67      4.50 o 
  -3  10   7        0.24        5.48      4.46 o 
  -2  10   7       66.98       79.54      9.39 o 
  -1  10   7      224.61      203.98     17.55 o 
   0  10   7       22.87       28.74      6.28 o 
   1  10   7      117.10      110.81     11.35 o 
   2  10   7        5.96       15.00      6.49 o 
   3  10   7        6.36        7.39      6.18 o 
  -8  11   7       17.55       26.35     10.62 o 
  -7  11   7        3.00       15.89      8.57 o 
  -6  11   7       20.67       20.78      7.62 o 
  -5  11   7       30.46       41.61      8.02 o 
  -4  11   7       84.08       82.48     10.19 o 
  -3  11   7       53.36       55.43      8.16 o 
  -2  11   7       40.74       51.86      8.10 o 
  -1  11   7       16.21       13.21      5.37 o 
   0  11   7        5.64        8.03      4.77 o 
   1  11   7       40.67       30.05      6.63 o 
   2  11   7        0.18        9.08      9.65 o 
  -2  12   7       49.13       74.60     19.58 o 
 -15   0   8      108.97      117.38     25.78 o 
 -14   0   8      114.12      145.11     15.31 o 
 -13   0   8       26.95       23.73      8.16 o 
 -12   0   8     1210.34     1101.70     34.69 o 
 -11   0   8      383.00      340.75     16.95 o 
 -10   0   8        2.27        2.34      3.60 o 
  -9   0   8       10.82       14.60      4.29 o 
  -8   0   8      426.98      476.74     17.05 o 
  -7   0   8      206.40      273.08      8.81 o 
  -6   0   8      279.97      245.56      7.74 o 
  -5   0   8      161.04      195.32      6.22 o 
  -4   0   8      926.14     1063.13     17.93 o 
  -3   0   8      170.20      161.06      6.03 o 
  -2   0   8     1012.87      940.61     19.11 o 
  -1   0   8      973.46      932.24     16.63 o 
   0   0   8      132.84      199.02      7.06 o 
   1   0   8        9.32       16.39      2.70 o 
   2   0   8      222.17      187.52      7.26 o 
   3   0   8      131.22      117.96      9.05 o 
   4   0   8       86.61       70.76     19.37 o 
   5   0   8       28.75       41.73      7.13 o 
   6   0   8      596.60      533.86     22.15 o 
   7   0   8     1302.77     1161.29     44.73 o 
   8   0   8        0.89       -2.24      6.05 o 
 -15   1   8        4.27       15.75     15.43 o 
 -14   1   8       91.81      100.27     10.18 o 
 -13   1   8      129.18      143.38     11.38 o 
 -12   1   8      196.57      200.11     11.30 o 
 -11   1   8     1030.33     1008.80     22.07 o 
 -10   1   8      143.45      146.75     15.68 o 
  -9   1   8       24.75       28.52      3.80 o 
  -8   1   8      144.48      140.45      4.88 o 
  -7   1   8      717.46      723.63     11.37 o 
  -6   1   8     4991.51     5463.60     54.31 o 
  -5   1   8       19.76       11.38      1.48 o 
  -4   1   8     1161.96     1253.04     14.59 o 
  -3   1   8     1712.29     1735.68     19.85 o 
  -2   1   8     1963.68     2115.35     22.42 o 
  -1   1   8     2031.90     2299.66     24.70 o 
   0   1   8       37.53       68.80      3.00 o 
   1   1   8      855.09      823.46     12.20 o 
   2   1   8       63.97       70.65      3.78 o 
   3   1   8        1.15        3.99      2.14 o 
   4   1   8        5.26       10.71      2.84 o 
   5   1   8      261.67      245.10     10.16 o 
   6   1   8      151.10      164.80     11.07 o 
   7   1   8       88.99       69.46      8.76 o 
   8   1   8        7.33       22.94      6.04 o 
 -15   2   8       45.37       72.83     19.98 o 
 -14   2   8       34.93       46.61      8.07 o 
 -13   2   8       72.32       57.75      8.68 o 
 -12   2   8      171.33      180.18     12.26 o 
 -11   2   8      265.62      252.25     10.57 o 
 -10   2   8     1092.52     1016.94     21.23 o 
  -9   2   8      787.12      724.78     12.53 o 
  -8   2   8     1166.14     1111.64     16.05 o 
  -7   2   8      773.24      873.51     13.00 o 
  -6   2   8     1174.84     1245.73     15.99 o 
  -5   2   8      169.54      168.29      4.07 o 
  -4   2   8     1822.92     1822.62     20.16 o 
  -3   2   8      908.31      852.09     11.03 o 
  -2   2   8     1270.76     1412.57     16.51 o 
  -1   2   8     1596.66     1845.19     21.11 o 
   0   2   8     3151.53     3301.04     35.40 o 
   1   2   8       89.28      108.04      4.18 o 
   2   2   8      553.14      555.52     10.91 o 
   3   2   8       92.19      101.21      8.99 o 
   4   2   8     1563.16     1488.80     27.04 o 
   5   2   8       70.35       74.27      6.68 o 
   6   2   8        9.35       17.28      4.45 o 
   7   2   8       31.46       30.16      6.62 o 
   8   2   8        3.82       10.91      5.27 o 
 -14   3   8       23.41       49.01      8.91 o 
 -13   3   8      220.52      221.85     16.24 o 
 -12   3   8      492.39      411.77     19.15 o 
 -11   3   8      337.42      307.33     15.07 o 
 -10   3   8       39.80       33.42      6.05 o 
  -9   3   8      931.02      966.71     16.86 o 
  -8   3   8       20.11       15.87      3.09 o 
  -7   3   8        2.89       11.14      1.77 o 
  -6   3   8      138.77      142.59      6.06 o 
  -5   3   8      473.02      492.60      9.10 o 
  -4   3   8       35.50       44.46      3.45 o 
  -3   3   8     6075.70     6213.97     60.61 o 
  -2   3   8     2492.23     2752.07     29.83 o 
  -1   3   8     1791.06     1735.56     20.96 o 
   0   3   8      777.35      800.29     12.45 o 
   1   3   8      590.52      603.63     10.79 o 
   2   3   8      163.42      186.58      6.05 o 
   3   3   8      337.68      322.77     10.44 o 
   4   3   8      142.79      165.01      9.06 o 
   5   3   8       45.86       47.20      5.49 o 
   6   3   8        0.03        3.83      3.65 o 
   7   3   8       21.04       34.12      7.73 o 
   8   3   8       40.75       61.40     12.09 o 
 -14   4   8       60.09       64.19     11.90 o 
 -13   4   8      184.55      153.68     14.14 o 
 -12   4   8      106.45      107.07     11.46 o 
 -11   4   8       63.13       76.82      9.63 o 
 -10   4   8        0.22        8.21      4.07 o 
  -9   4   8      139.51      129.78      6.94 o 
  -8   4   8      894.24      865.54     17.46 o 
  -7   4   8       76.96       70.03      5.32 o 
  -6   4   8      203.25      186.90     10.58 o 
  -5   4   8      565.61      594.41     12.77 o 
  -4   4   8       36.83       29.78      3.31 o 
  -3   4   8      166.40      214.31      5.24 o 
  -2   4   8     1316.56     1391.18     18.04 o 
  -1   4   8      369.95      361.08      7.74 o 
   0   4   8      199.16      236.08      6.43 o 
   1   4   8     2822.27     2799.95     33.06 o 
   2   4   8        7.89       12.20      2.38 o 
   3   4   8        0.59        6.80      2.63 o 
   4   4   8       67.49       85.57      6.96 o 
   5   4   8        1.05        8.42      3.75 o 
   6   4   8       56.31       63.68      7.32 o 
   7   4   8        0.62        9.61      5.90 o 
   8   4   8        8.75       12.97      9.10 o 
 -13   5   8       13.19       24.23      6.21 o 
 -12   5   8       19.01       15.11      5.13 o 
 -11   5   8       14.72        8.66      4.54 o 
 -10   5   8      260.66      244.96     20.17 o 
  -9   5   8      885.94      864.45     27.04 o 
  -8   5   8      256.63      234.00     10.27 o 
  -7   5   8      548.46      474.97     12.68 o 
  -6   5   8     1581.57     1434.82     34.98 o 
  -5   5   8      153.29      164.79      7.05 o 
  -4   5   8       38.05       57.34      4.85 o 
  -3   5   8      325.94      263.66      6.30 o 
  -2   5   8      130.22      145.02      5.17 o 
  -1   5   8        3.69        9.58      2.04 o 
   0   5   8     1717.95     1767.36     23.48 o 
   1   5   8     1554.86     1443.64     44.63 o 
   2   5   8     4062.60     3949.09     75.05 o 
   3   5   8        1.95        5.84      2.66 o 
   4   5   8       13.36       20.93      4.04 o 
   5   5   8      557.43      536.04     22.34 o 
   6   5   8      270.60      266.87     15.43 o 
   7   5   8       20.16       35.25     11.43 o 
 -13   6   8        3.73        4.14      4.42 o 
 -12   6   8        0.30        7.25      4.89 o 
 -11   6   8      137.85      123.40     12.24 o 
 -10   6   8      168.93      162.80     14.07 o 
  -9   6   8      217.92      217.04     11.29 o 
  -8   6   8        2.62       10.06      3.23 o 
  -7   6   8        7.32       16.70      3.92 o 
  -6   6   8      124.44      109.73      8.02 o 
  -5   6   8       88.99       73.82      5.84 o 
  -4   6   8     1117.59     1119.75     23.13 o 
  -3   6   8      132.20      142.55      7.79 o 
  -2   6   8      320.25      319.05      8.80 o 
  -1   6   8       57.44       60.76      4.59 o 
   0   6   8       51.63       53.90      4.45 o 
   1   6   8     5461.86     5274.06     67.09 o 
   2   6   8       57.62       56.55      6.45 o 
   3   6   8       65.43       74.59      7.41 o 
   4   6   8       15.36       23.35      4.76 o 
   5   6   8        2.20        2.80      5.26 o 
   6   6   8      142.33      143.00     15.63 o 
 -12   7   8        6.15       16.22      5.46 o 
 -11   7   8       20.43       21.15      5.87 o 
 -10   7   8      151.34      125.18     12.01 o 
  -9   7   8       25.76       35.75      5.08 o 
  -8   7   8       62.59       74.96      6.98 o 
  -7   7   8      107.32       84.28      7.35 o 
  -6   7   8       91.78       97.20      7.52 o 
  -5   7   8     1382.96     1324.31     25.16 o 
  -4   7   8       30.96       39.77      4.80 o 
  -3   7   8      434.53      383.39     11.64 o 
  -2   7   8        2.48        4.89      2.61 o 
  -1   7   8     1204.91     1126.86     24.41 o 
   0   7   8     1094.61     1012.48     22.75 o 
   1   7   8        0.08        8.42      2.87 o 
   2   7   8      176.67      146.74      8.14 o 
   3   7   8       12.86        8.11      4.72 o 
   4   7   8      116.28      116.28     13.47 o 
   5   7   8        5.60       10.46      5.85 o 
   6   7   8        1.41        3.40      5.59 o 
 -11   8   8       91.62      113.65     12.62 o 
 -10   8   8       90.22       91.84     11.81 o 
  -9   8   8        1.52       15.58      4.07 o 
  -8   8   8      118.55      152.16     10.26 o 
  -7   8   8      200.97      215.17     11.51 o 
  -6   8   8       84.94      100.54      8.16 o 
  -5   8   8        2.76        7.85      3.67 o 
  -4   8   8       41.90       41.68      5.34 o 
  -3   8   8       13.95       18.21      4.42 o 
  -2   8   8      185.83      180.61     10.80 o 
  -1   8   8      785.43      756.74     20.29 o 
   0   8   8      198.78      207.42     11.42 o 
   1   8   8       10.85       23.55      5.30 o 
   2   8   8     1272.93     1116.12     42.13 o 
   3   8   8      787.25      701.79     28.21 o 
   4   8   8      105.93      132.25     17.61 o 
   5   8   8      189.24      216.51     22.26 o 
 -11   9   8       23.66       27.79     14.50 o 
 -10   9   8        0.78        7.23      4.65 o 
  -9   9   8        0.00        9.84      4.29 o 
  -8   9   8       22.30       36.10      6.33 o 
  -7   9   8        0.57        6.19      3.44 o 
  -6   9   8        8.54       17.20      4.63 o 
  -5   9   8        0.13        8.20      4.02 o 
  -4   9   8        0.51        6.29      3.43 o 
  -3   9   8        8.09       17.06      4.11 o 
  -2   9   8      600.24      559.81     17.95 o 
  -1   9   8      337.49      297.92     14.74 o 
   0   9   8        7.91       17.82      5.07 o 
   1   9   8       33.79       26.10      5.65 o 
   2   9   8        1.92        5.43      5.23 o 
   4   9   8       39.25       36.90     15.47 o 
  -9  10   8       20.67       33.89      8.43 o 
  -8  10   8      126.93      136.40     11.55 o 
  -7  10   8      161.93      165.12     12.53 o 
  -6  10   8        2.97        9.93      4.36 o 
  -5  10   8      106.13      119.76     10.48 o 
  -4  10   8      175.91      195.65     13.33 o 
  -3  10   8       87.49       92.66     10.29 o 
  -2  10   8      319.13      307.28     16.58 o 
  -1  10   8      171.00      161.54     15.33 o 
   0  10   8       34.98       36.32      6.37 o 
   1  10   8       44.20       51.41      7.83 o 
   2  10   8       93.04      107.10     13.20 o 
  -8  11   8      121.74      136.22     15.37 o 
  -7  11   8        7.98       21.95      6.77 o 
  -6  11   8       23.73       20.19      6.67 o 
  -5  11   8       83.18       91.18     11.08 o 
  -4  11   8       33.18       35.41      7.74 o 
  -3  11   8        9.51       16.02      5.30 o 
  -2  11   8       78.43       84.35     10.20 o 
  -1  11   8      127.11      116.45     11.92 o 
   0  11   8       44.73       47.24      7.75 o 
   1  11   8        3.70        1.96      5.52 o 
   2  11   8       37.25       78.23     18.37 o 
 -15   1   9       27.63       19.94      8.80 o 
 -14   1   9       82.63       86.51      9.82 o 
 -13   1   9       96.55       92.27      9.29 o 
 -12   1   9        2.96       11.17      3.79 o 
 -11   1   9     1186.43     1104.55     23.09 o 
 -10   1   9     2375.17     2267.65     38.70 o 
  -9   1   9      535.96      470.92      9.47 o 
  -8   1   9      620.30      632.84     10.89 o 
  -7   1   9       26.01       36.27      2.78 o 
  -6   1   9      779.61      688.33     10.29 o 
  -5   1   9     1090.31     1223.21     14.92 o 
  -4   1   9     2802.66     2995.70     30.59 o 
  -3   1   9     1709.35     1693.59     18.54 o 
  -2   1   9     2539.90     2722.14     28.37 o 
  -1   1   9       17.53        9.87      1.39 o 
   0   1   9      949.49      976.91     13.53 o 
   1   1   9     1529.33     1584.75     20.09 o 
   2   1   9      232.97      243.55      8.11 o 
   3   1   9      149.73      152.36      7.53 o 
   4   1   9      667.57      653.53     17.96 o 
   5   1   9       57.61       73.13      7.44 o 
   6   1   9       30.72       30.80      5.91 o 
   7   1   9       66.96       60.09      8.46 o 
 -15   2   9       10.83       13.78      5.38 o 
 -14   2   9       47.86       51.55      8.20 o 
 -13   2   9      386.75      375.49     17.69 o 
 -12   2   9       36.05       43.22      6.42 o 
 -11   2   9      176.16      199.10     11.60 o 
 -10   2   9      283.77      263.73     11.00 o 
  -9   2   9      611.86      612.48     13.70 o 
  -8   2   9     1141.53     1295.68     17.86 o 
  -7   2   9     2097.18     2202.76     25.69 o 
  -6   2   9     2830.61     3028.50     32.35 o 
  -5   2   9     1246.79     1424.67     16.92 o 
  -4   2   9      190.76      236.67      5.05 o 
  -3   2   9        5.59        5.84      1.19 o 
  -2   2   9     1018.41     1083.70     13.80 o 
  -1   2   9      393.21      417.42      7.58 o 
   0   2   9      323.40      326.19      6.92 o 
   1   2   9      164.08      184.82      5.65 o 
   2   2   9      537.17      511.67     12.75 o 
   3   2   9      281.91      263.75     10.23 o 
   4   2   9      292.87      296.60     11.65 o 
   5   2   9      116.38      123.12      9.50 o 
   6   2   9      173.54      190.65     13.64 o 
   7   2   9        6.03       20.21      5.56 o 
 -15   3   9        2.04       23.85     13.45 o 
 -14   3   9      113.84      106.67     12.11 o 
 -13   3   9        4.68       10.21      4.88 o 
 -12   3   9       23.69       20.98      6.06 o 
 -11   3   9       29.41       27.19      5.87 o 
 -10   3   9      232.12      226.71     12.60 o 
  -9   3   9      449.27      455.93     10.52 o 
  -8   3   9      328.00      326.63      7.48 o 
  -7   3   9        1.60        4.80      1.36 o 
  -6   3   9      468.10      447.40      9.36 o 
  -5   3   9      377.03      359.47      7.60 o 
  -4   3   9      309.95      306.35      5.85 o 
  -3   3   9     2977.80     3332.29     34.92 o 
  -2   3   9      418.19      371.40      8.96 o 
  -1   3   9      375.81      390.48      7.82 o 
   0   3   9      722.49      771.11     12.51 o 
   1   3   9      191.47      202.98      8.09 o 
   2   3   9      347.28      332.08     10.15 o 
   3   3   9     2555.81     2393.41     42.40 o 
   4   3   9       15.93       29.18      4.91 o 
   5   3   9        2.67        4.38      3.42 o 
   6   3   9       32.79       51.29      8.59 o 
   7   3   9      143.29      127.96     13.13 o 
 -14   4   9      160.51      159.69     14.89 o 
 -13   4   9      260.00      286.77     17.79 o 
 -12   4   9       22.32       13.13      4.86 o 
 -11   4   9       60.03       82.24      9.60 o 
 -10   4   9      543.36      498.14     18.65 o 
  -9   4   9      306.46      274.88     10.32 o 
  -8   4   9       29.07       26.33      3.65 o 
  -7   4   9      979.56      963.53     18.31 o 
  -6   4   9        1.54       11.38      2.83 o 
  -5   4   9      558.38      592.87     10.91 o 
  -4   4   9     2553.76     2616.64     28.79 o 
  -3   4   9       79.90       61.24      3.30 o 
  -2   4   9      474.11      502.53      9.37 o 
  -1   4   9      686.29      711.91     11.99 o 
   0   4   9      652.38      613.18     11.32 o 
   1   4   9        0.21        9.51      2.07 o 
   2   4   9     1002.24      967.65     18.81 o 
   3   4   9       16.27       20.33      3.62 o 
   4   4   9       70.02       85.76      9.81 o 
   5   4   9       93.56      124.27      9.91 o 
   6   4   9      118.79      158.79     16.17 o 
   7   4   9      143.23      146.95     22.56 o 
 -14   5   9        1.85        2.11      5.03 o 
 -13   5   9        2.13        9.96      4.75 o 
 -12   5   9        6.48        7.71      5.11 o 
 -11   5   9       27.30       44.73      7.27 o 
 -10   5   9       67.38       52.98      7.73 o 
  -9   5   9      373.87      324.36     12.26 o 
  -8   5   9       40.75       44.03      4.72 o 
  -7   5   9      123.15      112.53      6.88 o 
  -6   5   9       34.24       36.44      4.19 o 
  -5   5   9      768.59      759.38     15.77 o 
  -4   5   9     1001.51     1012.41     18.63 o 
  -3   5   9       18.75       34.47      2.80 o 
  -2   5   9      492.60      500.22      9.94 o 
  -1   5   9       45.12       59.85      4.11 o 
   0   5   9        2.72       10.66      2.27 o 
   1   5   9      841.27      732.13     14.81 o 
   2   5   9        0.76        9.15      2.59 o 
   3   5   9      346.01      308.14     10.98 o 
   4   5   9      111.36      127.25      9.79 o 
   5   5   9        0.37        9.82      4.46 o 
   6   5   9        1.30        4.44      5.55 o 
 -13   6   9       29.21       32.45      7.12 o 
 -12   6   9        7.74       17.70      5.37 o 
 -11   6   9      653.46      586.79     22.75 o 
 -10   6   9        1.55        4.77      4.60 o 
  -9   6   9      253.06      220.36     11.34 o 
  -8   6   9       41.21       37.82      5.03 o 
  -7   6   9      340.81      335.79     11.10 o 
  -6   6   9      302.08      289.48     10.01 o 
  -5   6   9      213.29      191.20      8.97 o 
  -4   6   9     1025.64      988.80     19.39 o 
  -3   6   9       70.71       71.77      6.69 o 
  -2   6   9       38.68       55.40      4.40 o 
  -1   6   9      679.25      624.53     15.43 o 
   0   6   9     1763.05     1597.52     69.40 o 
   1   6   9       15.24       18.63      3.00 o 
   2   6   9        2.44        8.97      3.02 o 
   3   6   9       67.88       84.71      8.91 o 
   4   6   9      178.45      175.19     13.26 o 
   5   6   9        8.64       24.48      7.08 o 
   6   6   9      139.59      224.69     51.96 o 
 -12   7   9        0.04        9.71      5.73 o 
 -11   7   9        0.02        5.08      4.26 o 
 -10   7   9       12.88       16.73      5.19 o 
  -9   7   9       17.50       27.00      4.80 o 
  -8   7   9      133.93      147.72     11.26 o 
  -7   7   9       26.25       20.22      4.17 o 
  -6   7   9       64.39       57.50      5.93 o 
  -5   7   9      136.28      131.98      8.15 o 
  -4   7   9      466.75      429.95     13.93 o 
  -3   7   9       14.11       14.73      3.17 o 
  -2   7   9       36.17       52.95      5.35 o 
  -1   7   9       13.89       25.58      3.90 o 
   0   7   9      116.37      112.50      7.44 o 
   1   7   9      406.52      411.76     11.84 o 
   2   7   9        0.01       16.51      3.65 o 
   3   7   9      181.43      212.76     18.21 o 
   4   7   9       86.45       78.74     11.40 o 
   5   7   9        7.74       19.32      6.73 o 
 -12   8   9        6.90       10.23     12.73 o 
 -11   8   9       86.81       89.64     11.12 o 
 -10   8   9        1.26        9.13      5.17 o 
  -9   8   9      172.63      196.78     11.52 o 
  -8   8   9       16.51       23.93      5.40 o 
  -7   8   9       23.69       20.26      4.21 o 
  -6   8   9        3.50        7.43      3.22 o 
  -5   8   9       84.33       94.57      7.92 o 
  -4   8   9       39.82       38.22      5.19 o 
  -3   8   9       58.43       57.63      6.77 o 
  -2   8   9      265.30      229.86     15.03 o 
  -1   8   9      460.63      407.22     14.40 o 
   0   8   9        3.63       10.10      3.94 o 
   1   8   9       12.61       15.58      4.93 o 
   2   8   9      556.11      527.36     42.38 o 
   3   8   9        2.20        1.89      6.57 o 
   4   8   9        1.94       21.77      7.73 o 
   5   8   9       15.65       27.14      9.95 o 
 -11   9   9       40.06       42.30     15.87 o 
 -10   9   9      229.77      217.44     16.92 o 
  -9   9   9       12.33       17.44      4.57 o 
  -8   9   9        2.36       10.68      4.01 o 
  -7   9   9       55.48       67.50      7.24 o 
  -6   9   9      233.20      210.69     12.89 o 
  -5   9   9       41.20       40.02      6.36 o 
  -4   9   9      160.45      181.73     11.60 o 
  -3   9   9        7.81        9.33      3.72 o 
  -2   9   9      165.01      172.97     12.50 o 
  -1   9   9      683.64      662.52     28.33 o 
   0   9   9        3.33       17.52      5.08 o 
   1   9   9        0.61        5.67      4.15 o 
   2   9   9        1.03        9.10      7.98 o 
   3   9   9       37.17       49.30     16.76 o 
   4   9   9       10.12       11.76     11.68 o 
  -9  10   9        1.88       14.63      5.58 o 
  -8  10   9        2.09        3.48      5.36 o 
  -7  10   9        0.05        6.62      4.26 o 
  -6  10   9        1.73        9.20      4.18 o 
  -5  10   9       47.96       53.69      7.25 o 
  -4  10   9       15.10       22.13      4.97 o 
  -3  10   9       21.23       36.13      6.66 o 
  -2  10   9       90.02       86.00     10.19 o 
  -1  10   9        1.33        2.98      4.28 o 
   0  10   9        0.16        7.76      4.55 o 
   1  10   9       26.24       32.14     11.91 o 
   2  10   9        0.04        4.27     11.04 o 
  -8  11   9        7.37       24.06      9.16 o 
  -7  11   9       36.41       37.94      6.79 o 
  -6  11   9      103.81      111.77     12.31 o 
  -5  11   9        7.71       16.27      5.75 o 
  -4  11   9      182.23      191.16     15.11 o 
  -3  11   9      106.53      124.46     12.41 o 
  -2  11   9       63.02       61.29      8.65 o 
  -1  11   9       60.71       63.44      9.18 o 
   0  11   9       17.69       42.61     11.53 o 
   1  11   9        7.10       15.21      9.51 o 
 -16   0  10      199.72      188.52     33.43 o 
 -15   0  10       15.31        5.06      7.18 o 
 -14   0  10       21.62       32.93      8.25 o 
 -13   0  10      441.20      380.90     19.27 o 
 -12   0  10     2215.07     1981.83     49.02 o 
 -11   0  10      376.74      358.35     16.93 o 
 -10   0  10      467.19      458.54     25.25 o 
  -9   0  10     3484.10     3471.32     54.87 o 
  -8   0  10     2123.60     2220.07     37.34 o 
  -7   0  10     1374.65     1899.95     31.95 o 
  -6   0  10     2432.25     2633.59     40.27 o 
  -5   0  10     7877.75     8390.49    112.89 o 
  -4   0  10      378.39      381.04      8.49 o 
  -3   0  10     1665.35     1616.28     30.17 o 
  -2   0  10     1803.30     1695.22     27.06 o 
  -1   0  10     2426.52     2405.08     37.48 o 
   0   0  10     3432.74     3515.81     71.91 o 
   1   0  10       53.52       65.60      5.05 o 
   2   0  10      177.89      141.63      9.70 o 
   3   0  10      499.59      492.57     18.68 o 
   4   0  10      480.73      448.90     23.63 o 
   5   0  10      644.58      607.15     29.60 o 
   6   0  10       21.71       23.39     15.23 o 
   7   0  10      165.43      156.62     29.16 o 
 -15   1  10        0.26        4.50      6.73 o 
 -14   1  10        2.82        8.16      4.45 o 
 -13   1  10      139.15      158.98     11.68 o 
 -12   1  10     1915.32     1765.33     32.05 o 
 -11   1  10      112.47      130.23      9.75 o 
 -10   1  10       43.12       49.48      5.41 o 
  -9   1  10      764.15      796.12     13.17 o 
  -8   1  10      705.39      707.77     11.67 o 
  -7   1  10     1205.71     1446.10     18.36 o 
  -6   1  10      698.13      761.77     11.02 o 
  -5   1  10        3.32        8.44      1.30 o 
  -4   1  10     1846.47     2004.47     21.77 o 
  -3   1  10      851.29      923.44     12.78 o 
  -2   1  10       10.81        6.30      1.08 o 
  -1   1  10        0.65        2.93      1.05 o 
   0   1  10       72.44       48.57      2.95 o 
   1   1  10       86.00      112.01      4.31 o 
   2   1  10       98.94       95.21      6.07 o 
   3   1  10      280.61      263.25     10.55 o 
   4   1  10      199.52      206.07     13.24 o 
   5   1  10      237.05      262.89     14.79 o 
   6   1  10      102.07       84.28      9.39 o 
   7   1  10      153.17      168.81     13.90 o 
 -15   2  10       34.36       36.18     10.71 o 
 -14   2  10       24.56       29.13      6.35 o 
 -13   2  10      101.37      110.11     11.49 o 
 -12   2  10       49.30       58.22      7.22 o 
 -11   2  10      482.48      466.03     15.72 o 
 -10   2  10      824.98      763.57     18.42 o 
  -9   2  10      232.80      212.86      9.67 o 
  -8   2  10      109.22      120.92      4.67 o 
  -7   2  10      266.29      298.03      6.59 o 
  -6   2  10      737.60      766.34     11.20 o 
  -5   2  10     3212.77     3600.92     37.09 o 
  -4   2  10      509.66      589.57      9.89 o 
  -3   2  10      604.26      486.38      8.05 o 
  -2   2  10     2269.46     2521.33     27.59 o 
  -1   2  10      423.58      376.92      7.37 o 
   0   2  10        7.33       20.40      2.20 o 
   1   2  10      453.25      430.92      8.83 o 
   2   2  10      255.64      256.15      9.87 o 
   3   2  10      477.91      473.73     14.67 o 
   4   2  10        0.73        7.52      3.88 o 
   5   2  10      133.86      150.89     12.05 o 
   6   2  10      269.17      228.43     17.37 o 
   7   2  10        6.13       10.69      7.06 o 
 -15   3  10      456.31      463.38     21.76 o 
 -14   3  10       52.14       56.22      8.35 o 
 -13   3  10      280.71      273.19     16.74 o 
 -12   3  10       76.37       87.27     10.00 o 
 -11   3  10      151.94      172.66     12.72 o 
 -10   3  10      302.74      314.84     13.99 o 
  -9   3  10       54.44       64.93      4.67 o 
  -8   3  10      598.68      602.56     11.95 o 
  -7   3  10       11.28       30.96      2.55 o 
  -6   3  10       82.71       60.27      3.57 o 
  -5   3  10      661.36      639.10      9.69 o 
  -4   3  10     1713.30     1627.49     19.31 o 
  -3   3  10      512.14      493.47      8.48 o 
  -2   3  10       78.21       65.49      3.36 o 
  -1   3  10      391.69      436.42      9.13 o 
   0   3  10     1281.42     1228.23     17.53 o 
   1   3  10       51.51       61.96      4.06 o 
   2   3  10      684.21      670.55     15.72 o 
   3   3  10      143.41      138.53      9.52 o 
   4   3  10      362.12      364.85     27.21 o 
   5   3  10      289.81      281.77     15.57 o 
   6   3  10        0.05       15.94      5.09 o 
   7   3  10       11.38       35.26     10.96 o 
 -14   4  10      246.75      254.66     18.20 o 
 -13   4  10       44.70       55.11     14.94 o 
 -12   4  10        0.23        9.00      5.52 o 
 -11   4  10        7.60       14.66      4.35 o 
 -10   4  10      110.19      116.34      8.36 o 
  -9   4  10      790.36      800.59     17.72 o 
  -8   4  10       10.25       15.71      3.05 o 
  -7   4  10      995.77      986.36     18.57 o 
  -6   4  10        2.83        4.72      1.54 o 
  -5   4  10      281.03      308.56      7.35 o 
  -4   4  10        4.96        8.21      1.51 o 
  -3   4  10      321.31      354.44      7.40 o 
  -2   4  10      154.78      131.57      6.30 o 
  -1   4  10      217.88      242.21      6.60 o 
   0   4  10      634.58      583.33     13.40 o 
   1   4  10      241.83      227.38      7.00 o 
   2   4  10       97.10       88.40      6.50 o 
   3   4  10      127.19      120.33      9.67 o 
   4   4  10       79.00       80.99      8.05 o 
   5   4  10        1.31        1.94      6.13 o 
   6   4  10        2.17       14.75      6.13 o 
   7   4  10        1.81       -5.40      9.10 o 
 -14   5  10       36.85       43.70      7.78 o 
 -13   5  10       12.11       21.44      5.49 o 
 -12   5  10       94.41      104.32     11.37 o 
 -11   5  10        8.17        9.67      4.26 o 
 -10   5  10      253.62      241.62     14.25 o 
  -9   5  10      974.28      903.53     19.34 o 
  -8   5  10     1347.43     1193.24     28.34 o 
  -7   5  10       23.03       17.12      3.57 o 
  -6   5  10        1.38        4.35      2.27 o 
  -5   5  10       59.14       68.28      6.03 o 
  -4   5  10        0.10        3.02      2.00 o 
  -3   5  10        9.58       17.58      2.16 o 
  -2   5  10      272.67      294.49      8.56 o 
  -1   5  10      111.81       89.92      6.46 o 
   0   5  10      841.85      590.64     61.76 o 
   1   5  10      952.34      901.03     17.44 o 
   2   5  10      197.90      199.22     14.22 o 
   3   5  10        0.32        7.89      3.59 o 
   4   5  10      180.75      200.41     15.35 o 
   5   5  10      150.22      167.93     15.62 o 
   6   5  10        0.27        8.31      6.41 o 
 -13   6  10       83.44      105.82     11.82 o 
 -12   6  10       22.66       35.16      7.13 o 
 -11   6  10       13.14        8.56      3.97 o 
 -10   6  10      308.50      313.26     16.38 o 
  -9   6  10      347.36      348.65     13.56 o 
  -8   6  10        7.85       12.71      3.50 o 
  -7   6  10      525.36      456.24     13.13 o 
  -6   6  10       11.85       11.70      3.12 o 
  -5   6  10      648.01      609.67     16.05 o 
  -4   6  10      130.58      116.41      6.92 o 
  -3   6  10      358.06      324.02     10.12 o 
  -2   6  10      116.00      123.88      7.82 o 
  -1   6  10      123.18      121.17      6.03 o 
   0   6  10       51.40       60.60      5.45 o 
   1   6  10       13.75       19.20      3.04 o 
   2   6  10       36.56       41.47      6.72 o 
   3   6  10        4.01       12.04      4.78 o 
   4   6  10       31.23       26.21      5.74 o 
   5   6  10        7.91        7.81      8.08 o 
 -13   7  10       23.77       39.55      7.99 o 
 -12   7  10       14.97       32.58      6.91 o 
 -11   7  10        7.30       13.09      5.31 o 
 -10   7  10       13.73       17.31      5.89 o 
  -9   7  10      152.67      154.56      9.91 o 
  -8   7  10       13.24       16.38      4.66 o 
  -7   7  10      315.96      279.88     10.84 o 
  -6   7  10      298.03      260.98     11.20 o 
  -5   7  10      361.69      312.28     10.86 o 
  -4   7  10      149.30      133.46     11.80 o 
  -3   7  10        3.69       11.22      3.02 o 
  -2   7  10      172.39      170.77     15.08 o 
  -1   7  10      376.66      345.43     12.72 o 
   0   7  10      766.73      726.35     20.13 o 
   1   7  10      258.23      244.75     10.37 o 
   2   7  10        4.92       12.68      4.72 o 
   3   7  10        0.69       15.37      6.20 o 
   4   7  10       74.02      105.61     13.25 o 
   5   7  10        0.03       23.14      8.73 o 
 -12   8  10       28.05       42.15      7.98 o 
 -11   8  10        2.25        7.49      4.18 o 
 -10   8  10      176.02      180.16     14.88 o 
  -9   8  10      222.96      240.32     12.61 o 
  -8   8  10      128.30      146.98     10.03 o 
  -7   8  10        7.11       16.89      4.05 o 
  -6   8  10      238.49      255.42     11.34 o 
  -5   8  10      199.21      221.57     11.04 o 
  -4   8  10       40.78       53.68      5.78 o 
  -3   8  10      544.46      490.04     15.99 o 
  -2   8  10      139.36      154.88     12.81 o 
  -1   8  10       29.13       41.04      5.60 o 
   0   8  10        6.88       11.98      4.05 o 
   1   8  10      149.96      173.06     26.84 o 
   3   8  10        9.91       19.27      8.55 o 
   4   8  10       22.05       32.49     10.25 o 
 -11   9  10        1.96        9.01      5.03 o 
 -10   9  10       11.26       27.29      6.45 o 
  -9   9  10        6.70        9.48      3.95 o 
  -8   9  10        6.72        7.70      3.86 o 
  -7   9  10       18.15       16.92      4.70 o 
  -6   9  10        5.42       15.61      4.41 o 
  -5   9  10      148.82      146.01     10.92 o 
  -4   9  10        2.41        8.99      3.54 o 
  -3   9  10       25.72       36.90      5.76 o 
  -2   9  10        6.05       10.77      4.15 o 
  -1   9  10        5.30       11.74      4.38 o 
   0   9  10        0.77        8.12      4.15 o 
   1   9  10       60.86       79.64     10.65 o 
   2   9  10        6.71       24.49     12.33 o 
   3   9  10        3.02       16.84      8.78 o 
 -10  10  10        7.47       18.45     13.78 o 
  -9  10  10       66.24       76.79      9.81 o 
  -8  10  10        0.85       11.12      4.49 o 
  -7  10  10       36.25       37.34      6.34 o 
  -6  10  10       45.81       50.25      6.96 o 
  -5  10  10       79.42       78.51      8.38 o 
  -4  10  10       26.96       31.37      5.84 o 
  -3  10  10      320.98      344.41     16.75 o 
  -2  10  10       76.75       81.50      9.80 o 
  -1  10  10        9.11       12.87      4.88 o 
   0  10  10        9.65       20.76      6.64 o 
   1  10  10       76.94      104.36     12.76 o 
   2  10  10        0.02       -0.97      7.41 o 
  -8  11  10        2.40       10.02      5.60 o 
  -7  11  10       10.16       22.56      5.64 o 
  -6  11  10       93.36       92.20     11.04 o 
  -5  11  10        2.97       12.27      7.27 o 
  -4  11  10       33.91       45.18      7.43 o 
  -3  11  10       68.21       66.84      9.12 o 
  -2  11  10       44.46       49.69      8.03 o 
  -1  11  10       20.72       22.99     10.38 o 
   0  11  10       26.25       63.43     22.07 o 
 -16   1  11        1.00       20.14     13.53 o 
 -15   1  11       25.38       23.13      6.13 o 
 -14   1  11      193.03      171.61     12.62 o 
 -13   1  11        1.29        4.55      4.04 o 
 -12   1  11     1008.73      954.22     31.01 o 
 -11   1  11     3897.26     3639.81     60.98 o 
 -10   1  11      206.31      206.25      6.35 o 
  -9   1  11      107.05       94.28      4.73 o 
  -8   1  11      431.25      358.60      7.72 o 
  -7   1  11      153.38      180.70      5.02 o 
  -6   1  11      184.71      211.91      5.09 o 
  -5   1  11      260.33      241.02      5.08 o 
  -4   1  11       23.66       17.58      1.82 o 
  -3   1  11     3061.45     3270.83     36.25 o 
  -2   1  11       37.94       54.07      2.52 o 
  -1   1  11        5.21        2.55      1.10 o 
   0   1  11       47.36       43.20      3.00 o 
   1   1  11      981.26      947.71     14.59 o 
   2   1  11        2.16        4.92      2.89 o 
   3   1  11       11.40       17.94      6.28 o 
   4   1  11      857.53      788.51     23.80 o 
   5   1  11       12.89       27.14      5.73 o 
   6   1  11       51.75       60.16      8.44 o 
 -16   2  11        5.91       21.19     12.65 o 
 -15   2  11       39.69       44.59      7.94 o 
 -14   2  11       20.80       24.27      5.93 o 
 -13   2  11      963.71      817.66     26.47 o 
 -12   2  11       77.40       90.96      8.87 o 
 -11   2  11      768.33      753.77     22.80 o 
 -10   2  11       58.15       75.36      5.83 o 
  -9   2  11      153.83      175.97      5.77 o 
  -8   2  11     3930.37     4473.17     47.29 o 
  -7   2  11       29.78       34.08      2.67 o 
  -6   2  11        5.89       14.21      2.53 o 
  -5   2  11       46.98       51.95      2.68 o 
  -4   2  11      313.08      323.02      8.13 o 
  -3   2  11      975.72     1116.79     14.38 o 
  -2   2  11        4.80        2.77      1.19 o 
  -1   2  11        8.57       18.60      2.06 o 
   0   2  11      676.57      624.42     13.42 o 
   1   2  11     2561.41     2571.04     40.50 o 
   2   2  11      384.29      373.79     12.41 o 
   3   2  11      222.22      216.57     13.12 o 
   4   2  11       16.18       24.10      5.29 o 
   5   2  11      169.46      164.38     12.91 o 
   6   2  11       87.19       93.12      9.84 o 
 -15   3  11       53.38       46.02      8.35 o 
 -14   3  11      131.58      123.11     12.80 o 
 -13   3  11       16.54       13.23      5.04 o 
 -12   3  11      158.06      180.21     13.61 o 
 -11   3  11      165.21      146.45     11.50 o 
 -10   3  11       50.23       62.83      5.36 o 
  -9   3  11      519.91      451.43     12.74 o 
  -8   3  11       46.45       45.56      3.77 o 
  -7   3  11        2.50        6.22      1.73 o 
  -6   3  11       30.76       26.68      2.10 o 
  -5   3  11      168.42      144.16      4.08 o 
  -4   3  11      742.13      777.51     11.46 o 
  -3   3  11      543.36      604.75     10.52 o 
  -2   3  11      492.76      537.44      9.51 o 
  -1   3  11        0.16        5.04      1.66 o 
   0   3  11       82.31       99.34      6.91 o 
   1   3  11       22.21       44.61      4.05 o 
   2   3  11     1702.89     1708.34     35.31 o 
   3   3  11      165.60      187.89     12.45 o 
   4   3  11       24.75       29.14      5.66 o 
   5   3  11       14.44       14.99      4.80 o 
   6   3  11        4.05       21.60      6.15 o 
 -15   4  11       58.43       64.81     10.14 o 
 -14   4  11      332.15      360.30     18.96 o 
 -13   4  11       67.26       72.50      9.39 o 
 -12   4  11       21.70       35.75      6.70 o 
 -11   4  11        2.48        6.66      3.72 o 
 -10   4  11      222.98      186.30      8.40 o 
  -9   4  11     1309.98     1280.50     23.15 o 
  -8   4  11      983.42      878.61     21.22 o 
  -7   4  11        1.42       10.26      2.57 o 
  -6   4  11     1091.04     1121.71     17.23 o 
  -5   4  11       73.66       65.06      2.94 o 
  -4   4  11     6536.83     6951.35     69.02 o 
  -3   4  11      141.81      167.03      5.39 o 
  -2   4  11       28.06       31.74      2.81 o 
  -1   4  11      488.16      487.73     10.66 o 
   0   4  11      487.99      450.87     10.59 o 
   1   4  11      200.20      204.09      8.28 o 
   2   4  11       88.91      114.32      8.58 o 
   3   4  11        0.32        5.26      3.56 o 
   4   4  11        6.09       17.09      4.52 o 
   5   4  11       82.23      108.53     11.64 o 
   6   4  11        5.84       12.29      7.49 o 
 -14   5  11       43.51       59.04      9.63 o 
 -13   5  11       66.46       70.34      9.88 o 
 -12   5  11       30.51       25.79      6.10 o 
 -11   5  11      310.23      258.46     14.84 o 
 -10   5  11      185.51      188.73      9.06 o 
  -9   5  11      485.31      464.82     14.73 o 
  -8   5  11       24.01       25.30      3.84 o 
  -7   5  11       57.16       58.23      5.27 o 
  -6   5  11        3.86        8.67      2.77 o 
  -5   5  11     1403.03     1388.94     25.82 o 
  -4   5  11      343.85      379.02      9.63 o 
  -3   5  11      182.35      164.14      5.62 o 
  -2   5  11      128.73      128.50      5.42 o 
  -1   5  11       91.43       76.26      4.69 o 
   0   5  11      653.93      608.38     13.31 o 
   1   5  11      155.09      167.10      7.42 o 
   2   5  11       95.00      104.36      8.55 o 
   3   5  11       48.01       63.96      7.21 o 
   4   5  11        7.96       27.42      6.02 o 
   5   5  11       29.13       39.62     17.12 o 
   6   5  11        6.55       12.08     11.28 o 
 -14   6  11       45.51       41.43      8.09 o 
 -13   6  11        0.01       -2.52      4.13 o 
 -12   6  11       78.61       93.58     11.07 o 
 -11   6  11       12.44       17.13      5.00 o 
 -10   6  11       50.54       43.31      5.88 o 
  -9   6  11       56.15       59.11      6.07 o 
  -8   6  11      126.48      140.50      8.49 o 
  -7   6  11       56.60       64.80      5.86 o 
  -6   6  11     1014.39      931.09     21.10 o 
  -5   6  11      281.67      259.42     12.39 o 
  -4   6  11       34.04       35.45      4.13 o 
  -3   6  11      549.47      488.69     12.83 o 
  -2   6  11      512.98      515.91     20.18 o 
  -1   6  11      906.54      910.79     19.19 o 
   0   6  11      100.00      103.33      6.47 o 
   1   6  11        0.83       10.71      3.29 o 
   2   6  11        0.28        1.58      3.62 o 
   3   6  11        0.27        7.42      4.42 o 
   4   6  11       17.44       22.21      6.72 o 
   5   6  11      141.85      165.82     21.70 o 
 -13   7  11      113.45      145.06     14.65 o 
 -12   7  11        4.27       11.17      4.84 o 
 -11   7  11       27.07       26.60      6.16 o 
 -10   7  11        5.09       11.23      3.88 o 
  -9   7  11       59.09       74.32      7.12 o 
  -8   7  11       37.30       52.03      7.34 o 
  -7   7  11     1418.23     1321.29     25.92 o 
  -6   7  11        7.79       20.69      3.68 o 
  -5   7  11       10.85       16.76      3.46 o 
  -4   7  11       13.49       21.66      3.72 o 
  -3   7  11       12.00       16.84      3.33 o 
  -2   7  11       67.46       72.95      6.14 o 
  -1   7  11       68.44       81.28      6.49 o 
   0   7  11        5.82       13.67      4.23 o 
   1   7  11       43.12       65.36      6.70 o 
   2   7  11      572.42      513.43     20.20 o 
   3   7  11        3.09        8.16      5.45 o 
   4   7  11        3.51        6.04      8.32 o 
 -12   8  11       60.74      100.69     11.97 o 
 -11   8  11        0.27        2.08      4.34 o 
 -10   8  11        0.03        4.90      4.79 o 
  -9   8  11       29.00       26.78      4.98 o 
  -8   8  11      731.59      663.08     18.45 o 
  -7   8  11       37.02       43.78      5.94 o 
  -6   8  11        0.28        3.97      3.19 o 
  -5   8  11       33.55       42.14      5.26 o 
  -4   8  11        1.03        4.84      3.00 o 
  -3   8  11       22.93       27.80      5.25 o 
  -2   8  11      150.93      177.48     11.00 o 
  -1   8  11       68.70       71.41      7.94 o 
   0   8  11       68.56       62.53      7.88 o 
   1   8  11      860.40      863.39     36.48 o 
   2   8  11        5.81       -4.99      5.96 o 
   3   8  11       13.08       22.96     11.76 o 
   4   8  11      123.10      186.26     30.94 o 
 -11   9  11      178.04      184.36     16.06 o 
 -10   9  11       14.56       25.91      5.25 o 
  -9   9  11       32.53       38.57      7.06 o 
  -8   9  11      143.58      143.13     10.44 o 
  -7   9  11       24.76       40.77      5.91 o 
  -6   9  11      431.92      391.02     15.33 o 
  -5   9  11      164.72      160.14     11.36 o 
  -4   9  11        3.90       12.46      4.10 o 
  -3   9  11        0.32        4.76      3.81 o 
  -2   9  11        2.40        7.15      3.75 o 
  -1   9  11       85.05       81.99     10.79 o 
   0   9  11       20.57       26.70      7.26 o 
   1   9  11       71.11       74.44     20.30 o 
   2   9  11        3.03       14.66      9.75 o 
   3   9  11       18.79       18.45     10.55 o 
 -11  10  11        0.00       13.86     12.65 o 
 -10  10  11        3.88       19.46      6.62 o 
  -9  10  11        8.18       16.81      5.45 o 
  -8  10  11       21.12       36.94      7.77 o 
  -7  10  11        3.93        7.97      4.30 o 
  -6  10  11        0.14       12.33      4.49 o 
  -5  10  11       75.47       88.00      9.16 o 
  -4  10  11      114.71      132.52     11.04 o 
  -3  10  11      237.67      231.05     15.84 o 
  -2  10  11        0.47       13.39      5.57 o 
  -1  10  11       21.66       40.81      8.25 o 
   0  10  11       70.30       63.97     10.17 o 
   1  10  11        0.03        4.67      9.91 o 
  -8  11  11        0.44       14.27      9.91 o 
  -7  11  11       20.87       24.02      5.59 o 
  -6  11  11       25.56       51.21      8.11 o 
  -5  11  11       57.97       55.88      8.89 o 
  -4  11  11        0.49        3.05      4.95 o 
  -3  11  11       54.36       46.13      7.95 o 
  -2  11  11       82.57       67.74     11.28 o 
  -1  11  11        6.49        2.39      7.46 o 
 -16   0  12        4.48        3.77      6.74 o 
 -15   0  12      181.84      168.75     20.79 o 
 -14   0  12      193.30      205.05     16.96 o 
 -13   0  12       26.61       38.09      7.99 o 
 -12   0  12     2268.13     2093.60     49.70 o 
 -11   0  12       80.99       52.39     27.24 o 
 -10   0  12      841.37      680.65     19.91 o 
  -9   0  12       27.22       28.80      4.06 o 
  -8   0  12      261.79      399.10     11.53 o 
  -7   0  12    22020.56    25661.82    334.04 o 
  -6   0  12     5579.12     5969.48     83.42 o 
  -5   0  12       98.24       90.55      4.46 o 
  -4   0  12      425.84      359.65     11.28 o 
  -3   0  12     1053.01     1100.36     24.03 o 
  -2   0  12     3132.87     3415.41     50.94 o 
  -1   0  12     1453.26     1459.15     31.64 o 
   0   0  12     1477.45     1503.17     43.07 o 
   1   0  12       50.67       50.65      8.75 o 
   2   0  12     3238.94     3180.41     79.17 o 
   3   0  12       47.74       51.04     10.12 o 
   4   0  12      843.39      801.21     35.17 o 
   5   0  12       53.36       58.77     11.85 o 
   6   0  12       21.64       30.87      9.35 o 
 -16   1  12      141.15      160.26     17.13 o 
 -15   1  12       14.03       22.50      6.17 o 
 -14   1  12       12.75       12.30      4.74 o 
 -13   1  12      502.92      474.58     16.86 o 
 -12   1  12       15.71       19.78      4.29 o 
 -11   1  12      766.01      732.80     19.15 o 
 -10   1  12      587.47      536.98     11.78 o 
  -9   1  12       57.24       81.16      4.43 o 
  -8   1  12     1124.34     1278.63     17.40 o 
  -7   1  12      659.81      604.79     10.01 o 
  -6   1  12     1981.21     2174.19     24.67 o 
  -5   1  12      713.63      764.34     10.68 o 
  -4   1  12        4.32       10.82      1.56 o 
  -3   1  12       14.66        4.75      1.70 o 
  -2   1  12     1685.88     1865.68     22.05 o 
  -1   1  12     1476.98     1596.86     20.17 o 
   0   1  12       14.71       26.79      2.83 o 
   1   1  12       52.80       59.93      6.75 o 
   2   1  12       74.97       79.04      8.07 o 
   3   1  12     1812.13     1660.92     36.82 o 
   4   1  12      185.82      203.87     13.84 o 
   5   1  12       26.86       27.77      5.60 o 
   6   1  12      140.13      149.87     13.12 o 
 -16   2  12        1.29       12.92     10.88 o 
 -15   2  12       26.62       39.09      7.57 o 
 -14   2  12       24.00       37.78      6.90 o 
 -13   2  12      344.66      359.31     17.14 o 
 -12   2  12       30.03       43.87      6.03 o 
 -11   2  12       67.57       66.79      6.88 o 
 -10   2  12      309.47      298.57      7.78 o 
  -9   2  12      360.72      369.76      9.84 o 
  -8   2  12        9.33        9.09      1.70 o 
  -7   2  12       52.14       83.38      3.77 o 
  -6   2  12        8.10        2.65      1.23 o 
  -5   2  12       69.03      101.06      3.62 o 
  -4   2  12     3321.86     3384.50     35.61 o 
  -3   2  12      541.64      659.68     11.38 o 
  -2   2  12      302.40      330.46      7.44 o 
  -1   2  12      193.30      181.87      5.59 o 
   0   2  12        6.11        8.64      2.11 o 
   1   2  12        0.37        7.48      2.83 o 
   2   2  12      140.42      161.72     11.35 o 
   3   2  12      269.52      291.50     13.54 o 
   4   2  12      148.31      146.56     12.15 o 
   5   2  12       21.23       27.06      6.03 o 
   6   2  12        1.18       24.67      8.03 o 
 -16   3  12        2.71       13.78     12.57 o 
 -15   3  12        0.53       16.60      6.01 o 
 -14   3  12       44.22       52.19      7.84 o 
 -13   3  12       27.39       43.15      9.14 o 
 -12   3  12       55.27       48.73      7.50 o 
 -11   3  12      168.78      169.72     12.06 o 
 -10   3  12     4848.35     4695.22     60.89 o 
  -9   3  12     4366.17     4375.16    145.50 o 
  -8   3  12       29.07       20.36      2.72 o 
  -7   3  12      403.82      285.92      6.29 o 
  -6   3  12     1010.61     1104.74     17.79 o 
  -5   3  12      452.65      396.87      7.47 o 
  -4   3  12     2012.87     2116.14     24.64 o 
  -3   3  12        2.79        2.20      1.30 o 
  -2   3  12      176.02      205.98      6.02 o 
  -1   3  12      437.77      429.68     10.87 o 
   0   3  12      487.80      447.94     12.08 o 
   1   3  12     1175.43     1093.50     23.15 o 
   2   3  12       77.62      112.05      9.75 o 
   3   3  12      162.18      191.41     12.98 o 
   4   3  12        6.25        9.48      4.54 o 
   5   3  12      339.20      348.49     18.27 o 
   6   3  12        3.15        6.85     11.60 o 
 -15   4  12        9.12       29.03      6.85 o 
 -14   4  12        2.44        5.04      4.74 o 
 -13   4  12        3.52        8.00      4.54 o 
 -12   4  12      100.38      105.86     12.01 o 
 -11   4  12     1157.21     1019.32     28.42 o 
 -10   4  12      780.85      792.65     17.52 o 
  -9   4  12        4.46        9.29      2.66 o 
  -8   4  12       38.87       41.03      4.35 o 
  -7   4  12       11.29        8.06      2.49 o 
  -6   4  12      403.73      373.75      9.25 o 
  -5   4  12      260.04      199.94      5.23 o 
  -4   4  12        9.13       12.16      1.91 o 
  -3   4  12      235.25      206.83      5.82 o 
  -2   4  12       24.54       48.96      3.50 o 
  -1   4  12        0.16       11.56      2.71 o 
   0   4  12     1499.64     1419.99     26.88 o 
   1   4  12      947.40      867.89     23.00 o 
   2   4  12       23.31       26.27      5.98 o 
   3   4  12       40.05       44.94      6.88 o 
   4   4  12       18.32       22.33      5.43 o 
   5   4  12        4.76       12.53      6.32 o 
 -14   5  12       33.33       46.70      8.21 o 
 -13   5  12       31.17       19.72      8.49 o 
 -12   5  12      246.81      248.57     15.11 o 
 -11   5  12      169.09      155.04     12.66 o 
 -10   5  12        0.90        2.34      2.73 o 
  -9   5  12      781.35      735.30     17.01 o 
  -8   5  12        1.57        6.87      2.61 o 
  -7   5  12      312.98      272.78     10.00 o 
  -6   5  12        0.20        2.64      2.15 o 
  -5   5  12     1589.57     1554.09     33.73 o 
  -4   5  12        0.23        3.83      1.78 o 
  -3   5  12      389.39      368.02      9.00 o 
  -2   5  12        8.49        9.73      2.21 o 
  -1   5  12     1064.26      946.72     34.55 o 
   0   5  12      104.84      102.47      6.67 o 
   1   5  12       87.72       81.36      7.31 o 
   2   5  12       12.37       17.93      4.81 o 
   3   5  12      303.63      290.96     16.84 o 
   4   5  12        1.04        5.98      7.49 o 
   5   5  12        1.59       13.69      7.20 o 
 -14   6  12       37.96       42.70      9.52 o 
 -13   6  12       50.92       68.73      9.56 o 
 -12   6  12       26.13       29.32      6.27 o 
 -11   6  12       37.95       49.80      7.73 o 
 -10   6  12       42.21       47.35      5.50 o 
  -9   6  12       71.66       62.11      6.02 o 
  -8   6  12      218.88      221.80      9.56 o 
  -7   6  12      216.21      209.76      8.92 o 
  -6   6  12       43.63       52.53      5.27 o 
  -5   6  12       83.55       79.48      6.03 o 
  -4   6  12       20.28       20.01      3.33 o 
  -3   6  12      203.27      207.13      8.29 o 
  -2   6  12        4.80       10.93      2.90 o 
  -1   6  12     1065.16      961.66     18.19 o 
   0   6  12       76.33       96.39      6.61 o 
   1   6  12       39.74       39.85      5.57 o 
   2   6  12        0.13        4.84      7.84 o 
   3   6  12      105.87      130.67     13.73 o 
   4   6  12        8.25       24.10      7.01 o 
 -13   7  12       89.83      104.10     11.92 o 
 -12   7  12        9.79        7.13      4.65 o 
 -11   7  12        7.91        1.02      4.18 o 
 -10   7  12      287.79      296.32     12.26 o 
  -9   7  12       22.54       30.48      4.78 o 
  -8   7  12      401.29      400.57     13.27 o 
  -7   7  12       53.12       55.10      6.04 o 
  -6   7  12       27.91       28.72      4.41 o 
  -5   7  12      265.80      270.60     10.99 o 
  -4   7  12       91.64       95.93      6.99 o 
  -3   7  12       57.15       68.69      6.20 o 
  -2   7  12      329.30      294.43     10.46 o 
  -1   7  12       14.90       23.70      5.97 o 
   0   7  12       53.29       64.78      7.77 o 
   1   7  12       40.96       48.76      7.27 o 
   2   7  12        0.75       11.04      5.42 o 
   3   7  12       85.97       73.47     19.38 o 
   4   7  12       13.57       30.71     10.01 o 
 -12   8  12        0.68       14.57      5.70 o 
 -11   8  12       68.75       71.80      9.60 o 
 -10   8  12      107.20      118.45      9.30 o 
  -9   8  12        0.17        9.12      4.17 o 
  -8   8  12      246.83      244.92     15.78 o 
  -7   8  12      244.32      240.15     11.22 o 
  -6   8  12      106.42      101.49      8.65 o 
  -5   8  12      238.69      229.37     11.28 o 
  -4   8  12      666.61      575.46     19.83 o 
  -3   8  12      147.02      161.92     10.62 o 
  -2   8  12      827.31      795.29     24.05 o 
  -1   8  12        0.71        6.21      4.14 o 
   0   8  12       74.27       88.41      9.08 o 
   2   8  12        8.90       11.04      9.51 o 
 -12   9  12      153.70      183.68     35.21 o 
 -11   9  12      164.56      145.10     14.04 o 
 -10   9  12        6.31       13.49      4.81 o 
  -9   9  12       72.61       72.17      7.64 o 
  -8   9  12       80.26      102.27      8.91 o 
  -7   9  12       14.65       26.80      5.06 o 
  -6   9  12        5.93       11.54      5.67 o 
  -5   9  12      243.75      266.68     13.86 o 
  -4   9  12        3.93       10.15      3.84 o 
  -3   9  12       38.30       34.77      5.87 o 
  -2   9  12      111.50      104.40     10.25 o 
  -1   9  12       26.51       40.28      8.31 o 
   0   9  12       80.85      109.48     12.51 o 
   1   9  12       99.02       77.58     19.90 o 
 -11  10  12      214.54      225.65     37.86 o 
 -10  10  12       78.25       93.15      9.88 o 
  -9  10  12        4.25       22.41      6.13 o 
  -8  10  12       35.66       45.17      7.15 o 
  -7  10  12      335.66      313.65     17.21 o 
  -6  10  12        4.74       14.86      4.84 o 
  -5  10  12        0.95       14.11      4.49 o 
  -4  10  12        1.12        3.68      3.92 o 
  -3  10  12       57.77       69.28     10.97 o 
  -2  10  12      109.47      103.97     12.75 o 
  -1  10  12       23.22       23.54      7.58 o 
   0  10  12       31.49       30.77      7.83 o 
   1  10  12        0.12        1.77     10.80 o 
  -8  11  12        0.04       10.09      8.26 o 
  -7  11  12       17.21       32.98     11.16 o 
  -6  11  12       12.06       19.96      7.36 o 
  -5  11  12      331.96      294.02     17.29 o 
  -4  11  12       81.95       86.33     12.33 o 
  -3  11  12        3.13       11.76      6.71 o 
  -2  11  12      107.25       88.46     21.59 o 
 -16   1  13      118.29      129.86     15.27 o 
 -15   1  13       30.64       37.86      7.19 o 
 -14   1  13       16.07       22.00      4.97 o 
 -13   1  13       28.37       38.93      6.00 o 
 -12   1  13        3.71        8.26      3.98 o 
 -11   1  13      101.02       97.17      5.25 o 
 -10   1  13      237.21      216.93      6.88 o 
  -9   1  13      391.60      450.35      9.26 o 
  -8   1  13     2241.66     2446.76     28.47 o 
  -7   1  13      958.16     1136.96     15.48 o 
  -6   1  13      515.73      425.19      7.68 o 
  -5   1  13      431.09      457.51      8.95 o 
  -4   1  13     3733.47     3907.96     42.99 o 
  -3   1  13     3915.23     4257.46     50.75 o 
  -2   1  13      522.91      612.09     11.09 o 
  -1   1  13       38.54       52.33      5.37 o 
   0   1  13        3.58       14.70      2.81 o 
   1   1  13      163.24      173.55     11.22 o 
   2   1  13      294.90      274.09     12.87 o 
   3   1  13      417.28      390.46     16.35 o 
   4   1  13      206.32      206.52     20.62 o 
   5   1  13       50.23       42.79     10.24 o 
 -16   2  13       83.18       83.99     10.92 o 
 -15   2  13        6.99        8.90      4.96 o 
 -14   2  13        1.00        7.89      4.14 o 
 -13   2  13      705.73      714.45     23.83 o 
 -12   2  13        5.72       14.74      4.10 o 
 -11   2  13      228.99      226.92      9.67 o 
 -10   2  13      326.58      334.12     13.42 o 
  -9   2  13      163.99      171.34      5.56 o 
  -8   2  13        6.23       22.40      2.36 o 
  -7   2  13      235.69      359.00      7.43 o 
  -6   2  13     4521.50     5143.23     55.66 o 
  -5   2  13     2610.13     2809.19     30.50 o 
  -4   2  13      450.20      416.07      8.79 o 
  -3   2  13        0.14       10.66      2.05 o 
  -2   2  13       60.25       60.69      3.94 o 
  -1   2  13     1797.67     1794.16     24.69 o 
   0   2  13      781.91      766.69     16.15 o 
   1   2  13      531.76      504.82     16.89 o 
   2   2  13       89.91      106.18      9.67 o 
   3   2  13      296.43      307.03     14.85 o 
   4   2  13       10.04       16.82      5.02 o 
   5   2  13       57.64       54.42      8.08 o 
 -16   3  13       16.55       33.04     10.56 o 
 -15   3  13        2.72       15.83      6.15 o 
 -14   3  13       17.54       23.02      5.72 o 
 -13   3  13       94.34      102.80     10.89 o 
 -12   3  13       13.65       16.84      4.85 o 
 -11   3  13     1017.73      955.06     19.50 o 
 -10   3  13     1348.05     1174.91     21.69 o 
  -9   3  13      542.18      500.48     16.06 o 
  -8   3  13      395.24      361.50      9.44 o 
  -7   3  13      500.58      537.37     12.97 o 
  -6   3  13       12.16       20.56      2.10 o 
  -5   3  13        1.45        2.36      1.18 o 
  -4   3  13      623.77      617.62     10.31 o 
  -3   3  13        7.17       12.33      1.82 o 
  -2   3  13      135.00      131.75      6.76 o 
  -1   3  13      147.18      110.54      5.45 o 
   0   3  13     1263.76     1215.56     21.38 o 
   1   3  13       40.98       35.53      5.62 o 
   2   3  13       28.64       36.07      5.76 o 
   3   3  13        6.23       13.68      4.78 o 
   4   3  13       90.98      108.03     13.50 o 
   5   3  13       41.77       46.55      7.30 o 
 -15   4  13       49.24       63.55      9.80 o 
 -14   4  13      271.32      275.68     17.48 o 
 -13   4  13      189.95      208.31     15.28 o 
 -12   4  13       66.26       71.55      8.94 o 
 -11   4  13      542.41      510.65     13.94 o 
 -10   4  13       26.07       21.63      3.66 o 
  -9   4  13        3.29        7.85      2.61 o 
  -8   4  13      252.70      223.77     22.21 o 
  -7   4  13       79.01       57.18      9.48 o 
  -6   4  13      242.92      233.03     19.61 o 
  -5   4  13      457.63      422.28     19.47 o 
  -4   4  13       76.29       77.53      4.65 o 
  -3   4  13      325.31      248.65     22.93 o 
  -2   4  13      136.73       97.63      7.29 o 
  -1   4  13      285.56      262.31      9.49 o 
   0   4  13     1738.99     1586.07     29.95 o 
   1   4  13        1.41        4.42      3.74 o 
   2   4  13      186.95      209.53     12.69 o 
   3   4  13       35.48       42.48      6.70 o 
   4   4  13      264.90      261.35     15.47 o 
   5   4  13       13.28       23.01     10.92 o 
 -15   5  13        7.70       16.29      6.01 o 
 -14   5  13       58.98       50.70      8.80 o 
 -13   5  13       40.28       52.02      7.91 o 
 -12   5  13        6.28       11.75      4.38 o 
 -11   5  13      303.66      293.33     11.00 o 
 -10   5  13       66.14       60.79      5.87 o 
  -9   5  13       54.56       57.90      5.54 o 
  -8   5  13      369.04      368.75     12.38 o 
  -7   5  13        4.94       12.42      2.94 o 
  -6   5  13       83.48       71.91      6.06 o 
  -5   5  13       32.67       21.38      3.54 o 
  -4   5  13       84.17      107.01      5.80 o 
  -3   5  13      131.71      129.34      5.40 o 
  -2   5  13       16.01       21.98      3.35 o 
  -1   5  13       23.01       30.99      4.84 o 
   0   5  13        1.05        8.61      2.75 o 
   1   5  13       48.61       61.25      8.44 o 
   2   5  13       21.80       27.86      5.30 o 
   3   5  13       13.14       24.60      5.39 o 
   4   5  13       40.20       40.70      8.19 o 
 -14   6  13       98.35      119.32     16.23 o 
 -13   6  13       42.19       54.63      8.61 o 
 -12   6  13       16.09       27.94      6.19 o 
 -11   6  13        4.65        7.58      3.26 o 
 -10   6  13      306.26      280.86     11.25 o 
  -9   6  13      551.22      523.95     14.86 o 
  -8   6  13      340.58      343.18     12.74 o 
  -7   6  13      176.08      138.59      8.07 o 
  -6   6  13       15.47       10.18      2.82 o 
  -5   6  13       23.60       29.79      3.89 o 
  -4   6  13       45.41       45.60      4.64 o 
  -3   6  13      118.67      116.69      7.89 o 
  -2   6  13      516.85      467.51     14.19 o 
  -1   6  13      823.14      752.90     16.00 o 
   0   6  13      164.79      178.83      9.36 o 
   1   6  13        0.99        5.72      4.19 o 
   2   6  13       21.54       24.49      9.37 o 
   3   6  13       21.28       32.09      8.58 o 
   4   6  13       82.92       89.63     11.48 o 
 -14   7  13        4.04       13.13     11.04 o 
 -13   7  13        3.63       10.95      5.29 o 
 -12   7  13      107.96      116.85     12.42 o 
 -11   7  13      143.45      158.04     10.50 o 
 -10   7  13      199.79      187.46     10.92 o 
  -9   7  13        0.51        2.03      3.21 o 
  -8   7  13     1254.22     1202.32     27.13 o 
  -7   7  13        3.01        9.59      3.35 o 
  -6   7  13        1.39       10.91      3.09 o 
  -5   7  13      262.33      253.14     10.19 o 
  -4   7  13       26.94       26.56      4.09 o 
  -3   7  13      282.48      277.28     11.32 o 
  -2   7  13        0.47        6.18      3.51 o 
  -1   7  13       95.82       97.42     10.66 o 
   0   7  13      176.22      172.09     11.85 o 
   1   7  13      297.85      284.44     36.62 o 
   2   7  13        3.86       14.33      6.00 o 
   3   7  13       73.60       58.89     17.64 o 
 -13   8  13        8.38       25.64     15.83 o 
 -12   8  13        9.10       20.89      6.06 o 
 -11   8  13       84.17       78.18      7.93 o 
 -10   8  13      103.46      130.13      9.95 o 
  -9   8  13      190.91      174.78     11.05 o 
  -8   8  13       34.93       39.62      5.94 o 
  -7   8  13      214.99      209.97     11.30 o 
  -6   8  13        2.29        8.13      3.26 o 
  -5   8  13        1.17        9.43      3.51 o 
  -4   8  13       10.55       10.03      3.64 o 
  -3   8  13        1.42       10.83      5.28 o 
  -2   8  13       60.50       91.03      9.25 o 
  -1   8  13      195.98      194.55     13.10 o 
   0   8  13       54.58       59.54     10.58 o 
 -12   9  13        0.27       -2.81      6.77 o 
 -11   9  13       37.77       33.38      6.22 o 
 -10   9  13       19.14       23.75      5.04 o 
  -9   9  13        2.14        7.05      4.45 o 
  -8   9  13       46.50       46.15      6.31 o 
  -7   9  13        1.00        6.55      3.67 o 
  -6   9  13      376.78      387.07     15.38 o 
  -5   9  13       70.37       96.46      9.00 o 
  -4   9  13      167.26      171.45     13.17 o 
  -3   9  13      162.86      146.63     12.63 o 
  -2   9  13       16.30       18.51      5.36 o 
  -1   9  13       14.36       29.80     10.45 o 
   0   9  13        5.84       -0.40      6.21 o 
 -11  10  13       76.61       70.65     20.38 o 
 -10  10  13        5.13       12.92      4.65 o 
  -9  10  13       32.31       41.95      7.95 o 
  -8  10  13       18.24       23.30      5.15 o 
  -7  10  13       83.69       83.63      9.05 o 
  -6  10  13       29.03       33.84      6.32 o 
  -5  10  13        8.75       13.72      4.62 o 
  -4  10  13       46.17       52.03      8.05 o 
  -3  10  13       72.87       75.46     11.99 o 
  -2  10  13       95.17       84.55     11.57 o 
  -1  10  13        5.38       13.94     10.18 o 
   0  10  13        0.21       12.00     11.04 o 
  -8  11  13       50.09       56.42     18.45 o 
  -7  11  13       14.94       19.36      7.32 o 
  -6  11  13      111.69      148.97     19.75 o 
  -5  11  13        0.19       26.18     12.00 o 
  -4  11  13      258.46      243.14     35.53 o 
  -3  11  13       81.22       62.60     17.80 o 
 -16   0  14      116.94      104.03     28.52 o 
 -15   0  14       72.71       87.84     15.87 o 
 -14   0  14      243.46      254.39     17.08 o 
 -13   0  14     2263.04     2098.36     69.93 o 
 -12   0  14     1172.07     1063.01     31.32 o 
 -11   0  14      938.43      873.25     21.47 o 
 -10   0  14     1540.34     1465.30     29.08 o 
  -9   0  14     1099.08     1076.03     23.92 o 
  -8   0  14      276.02      291.38     25.98 o 
  -7   0  14      145.26      119.43      6.15 o 
  -6   0  14      559.62      611.86     13.60 o 
  -5   0  14       56.07       64.46      5.81 o 
  -4   0  14     1320.70     1281.95     27.77 o 
  -3   0  14      587.23      491.70     15.28 o 
  -2   0  14      477.35      473.53     18.76 o 
  -1   0  14      792.65      790.81     21.87 o 
   0   0  14      986.41      918.78     33.15 o 
   1   0  14     1091.93     1112.22     39.15 o 
   2   0  14     1657.25     1597.43     90.51 o 
   3   0  14       40.26       33.28     11.08 o 
   4   0  14        6.53       22.66      8.12 o 
 -17   1  14      138.34      120.44     28.20 o 
 -16   1  14        3.39        2.56      7.13 o 
 -15   1  14      117.85      118.88     12.05 o 
 -14   1  14      126.87      133.07     10.81 o 
 -13   1  14       12.97       21.82      5.03 o 
 -12   1  14      950.24      966.65     23.18 o 
 -11   1  14        0.61        4.63      2.13 o 
 -10   1  14      111.51       99.60      4.98 o 
  -9   1  14      214.91      173.94      5.60 o 
  -8   1  14       11.21       23.58      2.46 o 
  -7   1  14        0.10        5.30      1.46 o 
  -6   1  14      988.36      939.12     13.10 o 
  -5   1  14      411.89      458.39      8.61 o 
  -4   1  14       23.29       24.72      2.16 o 
  -3   1  14      904.11      963.02     16.63 o 
  -2   1  14       97.03      118.47      6.37 o 
  -1   1  14       60.29       70.70      5.03 o 
   0   1  14       10.08       15.41      4.18 o 
   1   1  14       25.17       40.96      6.21 o 
   2   1  14       32.60       47.21     12.34 o 
   3   1  14       27.64       39.67      6.74 o 
   4   1  14      159.97      182.38     17.79 o 
 -17   2  14       15.69       22.40     15.07 o 
 -16   2  14      169.09      178.51     16.52 o 
 -15   2  14        1.50        7.27      4.32 o 
 -14   2  14      159.66      209.04     15.02 o 
 -13   2  14     1004.68      879.68     26.51 o 
 -12   2  14      356.87      345.60     15.20 o 
 -11   2  14      762.69      753.07     15.13 o 
 -10   2  14      273.62      312.47      9.26 o 
  -9   2  14        2.44        5.47      1.61 o 
  -8   2  14      165.64      180.58      5.40 o 
  -7   2  14     1291.61     1198.54     16.40 o 
  -6   2  14      258.42      212.82      5.80 o 
  -5   2  14      284.58      314.49      6.41 o 
  -4   2  14      993.73     1004.09     15.31 o 
  -3   2  14      125.95      129.35      4.97 o 
  -2   2  14      120.03      104.69      5.76 o 
  -1   2  14        8.83       16.79      2.98 o 
   0   2  14       90.33       93.27      8.45 o 
   1   2  14      841.49      780.77     23.33 o 
   2   2  14       91.15       99.29     16.90 o 
   3   2  14       14.63       21.81      5.32 o 
   4   2  14       50.62       63.81      8.36 o 
 -16   3  14      121.08      144.46     20.05 o 
 -15   3  14       49.73       62.45      9.42 o 
 -14   3  14       87.15       96.15     10.97 o 
 -13   3  14       14.30       16.48      5.51 o 
 -12   3  14      155.20      160.07     12.32 o 
 -11   3  14      749.13      702.84     16.21 o 
 -10   3  14       25.35       30.29      4.83 o 
  -9   3  14      460.67      478.96     10.96 o 
  -8   3  14      691.45      633.03     13.16 o 
  -7   3  14      942.56      993.76     14.52 o 
  -6   3  14       63.32       64.71      3.80 o 
  -5   3  14      393.95      367.08      8.01 o 
  -4   3  14     2179.38     2176.72     32.58 o 
  -3   3  14      152.22      133.84      5.85 o 
  -2   3  14      438.65      437.27     10.04 o 
  -1   3  14      685.32      690.10     14.88 o 
   0   3  14      231.91      216.50     11.00 o 
   1   3  14      325.04      328.02     13.91 o 
   2   3  14       40.69       42.58      6.54 o 
   3   3  14        2.33        4.02      3.91 o 
   4   3  14      107.26      108.84     11.18 o 
 -16   4  14        7.47        9.83     12.41 o 
 -15   4  14       52.55       67.19      9.75 o 
 -14   4  14       45.20       65.03      9.16 o 
 -13   4  14       11.54       19.31      5.28 o 
 -12   4  14       32.39       32.36      6.16 o 
 -11   4  14       95.44      111.44      7.40 o 
 -10   4  14      597.37      538.77     17.12 o 
  -9   4  14       65.90       63.32      5.34 o 
  -8   4  14      102.86      108.39      6.44 o 
  -7   4  14        4.19        4.11      2.33 o 
  -6   4  14      610.09      569.56     13.54 o 
  -5   4  14      816.72      765.34     13.04 o 
  -4   4  14      667.07      645.71     12.41 o 
  -3   4  14       60.76       66.80      4.46 o 
  -2   4  14      145.72      115.87      6.35 o 
  -1   4  14       64.35       79.16      5.80 o 
   0   4  14      122.68      122.47     10.60 o 
   1   4  14        0.43        0.51      3.40 o 
   2   4  14        7.28       13.61      4.73 o 
   3   4  14        0.74        6.98      4.27 o 
   4   4  14       13.98       22.87      6.19 o 
 -15   5  14      110.30      141.93     13.92 o 
 -14   5  14       15.08       17.19      6.33 o 
 -13   5  14        0.59        9.87      4.35 o 
 -12   5  14      134.15      127.44     11.85 o 
 -11   5  14       11.20       16.29      3.77 o 
 -10   5  14      703.22      645.52     27.93 o 
  -9   5  14      151.60      150.51      8.38 o 
  -8   5  14     1320.45     1163.54     22.25 o 
  -7   5  14      765.71      652.89     16.57 o 
  -6   5  14       10.30       18.99      3.96 o 
  -5   5  14       21.94       30.62      3.61 o 
  -4   5  14     1076.24      949.71     19.87 o 
  -3   5  14       16.06       16.03      2.77 o 
  -2   5  14      348.90      354.04     10.43 o 
  -1   5  14      122.92      111.11      6.47 o 
   0   5  14       56.60       79.04      8.06 o 
   1   5  14       66.40       60.32      7.35 o 
   2   5  14      111.93      118.70     10.73 o 
   3   5  14        6.03       16.97      5.06 o 
   4   5  14       20.28       31.74     13.61 o 
 -15   6  14       18.06       31.98     13.29 o 
 -14   6  14       75.75       95.23     11.63 o 
 -13   6  14       26.39       38.81      7.52 o 
 -12   6  14       35.05       40.70      7.62 o 
 -11   6  14       70.69       84.60     10.17 o 
 -10   6  14      513.35      486.82     14.59 o 
  -9   6  14      695.78      658.61     16.87 o 
  -8   6  14       33.82       31.69      5.26 o 
  -7   6  14       66.10       67.79      6.21 o 
  -6   6  14        5.39       12.09      3.03 o 
  -5   6  14      289.87      244.35      9.31 o 
  -4   6  14       41.65       60.07      6.29 o 
  -3   6  14       87.99       90.79      7.38 o 
  -2   6  14       52.49       48.96      4.99 o 
  -1   6  14        0.04        7.08      3.20 o 
   0   6  14       36.81       30.81      5.57 o 
   1   6  14      113.60      117.19     14.74 o 
   2   6  14      103.79      115.70     12.45 o 
   3   6  14        5.58       21.10      6.93 o 
 -14   7  14      134.15      155.16     14.86 o 
 -13   7  14      127.21      125.16     13.06 o 
 -12   7  14        0.48        0.53      4.04 o 
 -11   7  14        6.80       20.75      4.48 o 
 -10   7  14      410.64      414.63     13.98 o 
  -9   7  14      591.51      555.26     16.12 o 
  -8   7  14        4.00        6.82      3.07 o 
  -7   7  14       67.49       68.77      6.44 o 
  -6   7  14       78.61       79.89      6.78 o 
  -5   7  14      332.46      282.53     10.46 o 
  -4   7  14      224.32      232.44     10.97 o 
  -3   7  14        5.57       15.37      3.96 o 
  -2   7  14      359.34      332.37     13.24 o 
  -1   7  14       96.97      116.22     10.05 o 
   0   7  14       87.54       99.57     18.69 o 
   1   7  14        8.80        7.65      8.54 o 
   2   7  14        8.91       23.09      6.30 o 
   3   7  14       60.98       73.49     13.39 o 
 -13   8  14      101.13      133.30     15.36 o 
 -12   8  14      114.81      121.83     12.99 o 
 -11   8  14        7.30       16.85      4.54 o 
 -10   8  14        3.68        9.95      3.85 o 
  -9   8  14       48.09       60.36      7.49 o 
  -8   8  14       34.09       33.17      5.67 o 
  -7   8  14      276.37      287.86     11.70 o 
  -6   8  14       28.67       30.53      4.55 o 
  -5   8  14       54.30       59.58      6.90 o 
  -4   8  14        0.44        8.13      3.62 o 
  -3   8  14       58.75       57.97      9.01 o 
  -2   8  14       17.07       18.83      5.31 o 
  -1   8  14        1.60        3.28      4.01 o 
   0   8  14       31.87       58.49     14.82 o 
 -12   9  14      358.10      323.02     43.87 o 
 -11   9  14        5.99       11.89      4.25 o 
 -10   9  14      127.66      137.17     10.68 o 
  -9   9  14       13.75       21.07      5.38 o 
  -8   9  14       16.71       22.51      5.06 o 
  -7   9  14      381.31      361.55     13.75 o 
  -6   9  14       93.66      101.89      9.29 o 
  -5   9  14      181.55      185.38     13.79 o 
  -4   9  14       22.98       26.63      5.99 o 
  -3   9  14       30.44       38.13      8.59 o 
  -2   9  14        2.83        9.85      5.10 o 
  -1   9  14       45.89       59.71      8.94 o 
 -11  10  14       93.84      101.03     13.46 o 
 -10  10  14       79.95       94.93     10.92 o 
  -9  10  14       25.33       31.39      6.49 o 
  -8  10  14      157.97      170.68     15.81 o 
  -7  10  14       80.68       87.96      9.10 o 
  -6  10  14       12.16       31.63      6.97 o 
  -5  10  14       34.13       46.92      7.92 o 
  -4  10  14       13.81       18.04      5.76 o 
  -3  10  14      128.53      130.63     18.32 o 
  -2  10  14       36.10       42.56     11.03 o 
  -1  10  14        6.55       11.26      5.93 o 
  -9  11  14        2.51       26.59     12.25 o 
  -8  11  14       41.89       62.28     12.50 o 
  -7  11  14       17.05       60.34     16.60 o 
  -6  11  14       75.57       70.15     28.12 o 
  -5  11  14        9.38       16.52     12.08 o 
  -4  11  14       14.86       33.27     13.61 o 
 -17   1  15       26.54       32.47     16.84 o 
 -16   1  15      185.27      175.17     17.56 o 
 -15   1  15      197.92      220.57     14.19 o 
 -14   1  15        1.79        5.58      3.70 o 
 -13   1  15        0.26       10.55      4.30 o 
 -12   1  15        1.41        5.07      2.35 o 
 -11   1  15        1.42        5.49      3.12 o 
 -10   1  15        3.27        3.80      1.85 o 
  -9   1  15      500.59      526.06     10.15 o 
  -8   1  15      188.64      153.87      5.01 o 
  -7   1  15      706.93      606.64     10.18 o 
  -6   1  15      118.36      121.32      4.27 o 
  -5   1  15      341.82      302.30      6.75 o 
  -4   1  15     1546.08     1528.16     22.98 o 
  -3   1  15      995.29      859.07     22.40 o 
  -2   1  15      161.60      164.90      8.17 o 
  -1   1  15        6.95       11.86      2.66 o 
   0   1  15      968.00      901.67     23.90 o 
   1   1  15      327.47      311.86     13.97 o 
   2   1  15      469.92      413.78     16.97 o 
   3   1  15      432.15      387.96     18.40 o 
   4   1  15        0.27        6.63      5.57 o 
 -17   2  15       13.68       26.10     10.82 o 
 -16   2  15        2.37        3.58      5.50 o 
 -15   2  15       54.91       51.31      8.45 o 
 -14   2  15      154.87      163.74     13.23 o 
 -13   2  15        9.18       17.02      5.16 o 
 -12   2  15     1184.09     1125.85     24.98 o 
 -11   2  15       37.81       44.43      4.37 o 
 -10   2  15     1249.12     1081.48     25.86 o 
  -9   2  15       21.02       25.86      2.75 o 
  -8   2  15        1.31        2.81      1.45 o 
  -7   2  15       38.87       81.89      3.88 o 
  -6   2  15     1140.68     1141.24     16.36 o 
  -5   2  15      138.78      118.00      4.80 o 
  -4   2  15        7.60        7.10      1.87 o 
  -3   2  15      293.18      258.00      7.99 o 
  -2   2  15      137.59      132.74      6.49 o 
  -1   2  15      747.60      673.78     14.82 o 
   0   2  15        1.57        9.88      3.80 o 
   1   2  15      341.04      316.33     14.05 o 
   2   2  15      149.83      174.05     13.04 o 
   3   2  15      187.12      181.40     13.88 o 
   4   2  15       25.72       34.28      6.52 o 
 -17   3  15        5.59       18.29     13.37 o 
 -16   3  15       56.14       80.94     10.69 o 
 -15   3  15       66.95       68.70      9.68 o 
 -14   3  15       15.15       23.79      5.95 o 
 -13   3  15      242.36      248.20     14.42 o 
 -12   3  15        6.63       11.01      3.20 o 
 -11   3  15     1279.31     1150.35     24.81 o 
 -10   3  15       37.17       47.12      4.69 o 
  -9   3  15        2.97       10.08      2.41 o 
  -8   3  15       39.31       31.82      4.87 o 
  -7   3  15      256.51      234.61     24.47 o 
  -6   3  15     1341.50     1215.31     96.56 o 
  -5   3  15      933.55      640.15     33.67 o 
  -4   3  15      369.51      345.03     12.61 o 
  -3   3  15       19.49       17.84      2.89 o 
  -2   3  15      540.06      494.41     13.41 o 
  -1   3  15      604.71      542.25     15.22 o 
   0   3  15        4.63        7.34      3.75 o 
   1   3  15        0.81        8.53      4.22 o 
   2   3  15       12.00       25.49      6.00 o 
   3   3  15       91.91       87.73      9.89 o 
   4   3  15       44.50       44.01     10.48 o 
 -16   4  15       42.53       44.59      8.35 o 
 -15   4  15      194.98      209.20     16.42 o 
 -14   4  15      243.69      230.38     16.32 o 
 -13   4  15       39.08       48.22      7.34 o 
 -12   4  15      153.49      137.50      8.43 o 
 -11   4  15      108.80       98.85      7.15 o 
 -10   4  15      418.71      391.22     11.70 o 
  -9   4  15       81.41       87.43      6.29 o 
  -8   4  15      751.32      679.05     16.60 o 
  -7   4  15      438.29      424.45     11.26 o 
  -6   4  15       72.10       60.34      4.34 o 
  -5   4  15      712.52      675.39     14.50 o 
  -4   4  15       39.54       28.95      3.84 o 
  -3   4  15      116.61      107.37      7.57 o 
  -2   4  15       78.81       82.96      5.90 o 
  -1   4  15      199.63      206.35      8.55 o 
   0   4  15      150.78      175.99     11.82 o 
   1   4  15       18.33       36.43      5.70 o 
   2   4  15       57.46       60.81      9.37 o 
   3   4  15      152.19      145.45     12.53 o 
   4   4  15       29.06       40.28     16.11 o 
 -15   5  15        2.17       14.37      5.83 o 
 -14   5  15        6.29       14.38      4.99 o 
 -13   5  15        7.30        7.79      5.08 o 
 -12   5  15       49.18       53.81      5.91 o 
 -11   5  15       62.25       75.95      6.88 o 
 -10   5  15      360.11      322.93     11.16 o 
  -9   5  15        9.38       27.19      4.03 o 
  -8   5  15      152.49      156.01      8.07 o 
  -7   5  15      523.91      455.89     15.16 o 
  -6   5  15      255.16      244.69      8.74 o 
  -5   5  15        6.38       16.81      3.67 o 
  -4   5  15      112.49       91.69      9.83 o 
  -3   5  15       19.38       20.42      3.14 o 
  -2   5  15      123.20      117.21      7.12 o 
  -1   5  15      238.62      239.18      9.01 o 
   0   5  15       68.59       77.83      8.12 o 
   1   5  15       32.62       36.61      6.38 o 
   2   5  15        2.59       10.42      4.63 o 
   3   5  15        9.31       12.88      4.92 o 
 -15   6  15       70.46       73.54     11.47 o 
 -14   6  15      221.40      207.57     16.62 o 
 -13   6  15       43.80       53.72      8.08 o 
 -12   6  15      104.20      107.46      9.85 o 
 -11   6  15      123.41      148.24      9.73 o 
 -10   6  15     1190.23     1096.55     23.41 o 
  -9   6  15       42.83       55.98      5.94 o 
  -8   6  15      692.30      605.47     17.40 o 
  -7   6  15      581.69      548.59     21.32 o 
  -6   6  15      155.80      155.48     10.35 o 
  -5   6  15        0.02        3.76      3.15 o 
  -4   6  15      188.41      195.81      9.86 o 
  -3   6  15        1.27       10.21      3.23 o 
  -2   6  15       31.59       29.63      5.01 o 
  -1   6  15       11.46       22.80      4.65 o 
   0   6  15       53.10       64.64      7.61 o 
   1   6  15      197.53      225.27     14.04 o 
   2   6  15        2.07        8.61      8.43 o 
   3   6  15        0.52       12.11      5.81 o 
 -14   7  15        5.33       14.94      9.83 o 
 -13   7  15       13.35       23.21      6.15 o 
 -12   7  15      125.63      128.89     11.08 o 
 -11   7  15     1535.28     1375.00     28.57 o 
 -10   7  15      177.07      186.88     10.89 o 
  -9   7  15      589.04      569.41     16.41 o 
  -8   7  15       84.89       96.59      7.78 o 
  -7   7  15      366.76      334.30     11.75 o 
  -6   7  15       76.73       90.73      7.71 o 
  -5   7  15       12.17       21.45      4.27 o 
  -4   7  15      128.01      152.38     10.03 o 
  -3   7  15      125.17      141.02      9.81 o 
  -2   7  15      264.75      260.36     11.45 o 
  -1   7  15       23.30       31.43      8.13 o 
   0   7  15      200.31      214.21     26.99 o 
   1   7  15        0.09       15.55      9.43 o 
   2   7  15        3.16       10.70      7.57 o 
 -13   8  15        0.80        7.82      5.56 o 
 -12   8  15      174.53      194.01     14.01 o 
 -11   8  15       58.19       70.72      8.92 o 
 -10   8  15      154.16      182.68     11.20 o 
  -9   8  15       83.48       84.94      8.92 o 
  -8   8  15       11.40       14.14      4.02 o 
  -7   8  15        2.07       10.97      3.55 o 
  -6   8  15      116.93      114.17      9.52 o 
  -5   8  15       42.17       55.18      6.64 o 
  -4   8  15       18.24       30.57      5.03 o 
  -3   8  15       53.81       54.25      7.33 o 
  -2   8  15      123.40      135.19     11.59 o 
  -1   8  15       89.67      122.55     12.70 o 
   0   8  15       48.47       52.45     14.02 o 
 -12   9  15        8.32       13.14      6.76 o 
 -11   9  15        4.75        7.98      4.28 o 
 -10   9  15      155.84      172.83     11.64 o 
  -9   9  15       41.27       48.23      6.46 o 
  -8   9  15      131.24      144.41     10.38 o 
  -7   9  15        5.72       12.78      4.85 o 
  -6   9  15        3.56        7.74      4.84 o 
  -5   9  15      302.54      279.66     15.47 o 
  -4   9  15       37.45       47.99      7.75 o 
  -3   9  15        1.67       10.34      4.64 o 
  -2   9  15       14.83       29.43      6.45 o 
  -1   9  15       35.03       53.98     11.54 o 
 -11  10  15       15.99       35.54      9.05 o 
 -10  10  15        6.68       22.36      4.89 o 
  -9  10  15       13.80       14.63      6.77 o 
  -8  10  15      135.16      120.89     12.61 o 
  -7  10  15      161.45      165.23     14.22 o 
  -6  10  15        0.04        4.19      4.71 o 
  -5  10  15       14.09       20.51      5.90 o 
  -4  10  15        2.60        7.36      5.09 o 
  -3  10  15       41.27       52.15      9.21 o 
  -2  10  15        4.67       20.34      6.68 o 
  -1  10  15       61.11       31.50     13.37 o 
  -8  11  15        5.54       31.82     15.23 o 
  -7  11  15      153.14      144.45     28.04 o 
  -6  11  15      130.00      115.24     17.78 o 
  -5  11  15       47.29       52.61     17.56 o 
 -17   0  16       14.33       47.45     14.90 o 
 -16   0  16       19.13       13.86      7.85 o 
 -15   0  16        2.43        0.49      6.24 o 
 -14   0  16      200.89      205.57     16.53 o 
 -13   0  16     2958.52     2891.87    154.76 o 
 -12   0  16      228.68      208.92     10.33 o 
 -11   0  16      233.76      240.19     11.31 o 
 -10   0  16       37.52       60.15      5.95 o 
  -9   0  16      834.01      773.15     18.16 o 
  -8   0  16     2423.90     2461.69     40.80 o 
  -7   0  16      646.81      766.21     16.61 o 
  -6   0  16       20.12        8.76      2.94 o 
  -5   0  16     1458.12     1486.30     32.05 o 
  -4   0  16     3067.41     2790.59     89.34 o 
  -3   0  16      174.43      143.79      9.20 o 
  -2   0  16       14.82       21.78      4.61 o 
  -1   0  16      526.58      466.77     18.99 o 
   0   0  16      386.62      334.05     30.86 o 
   1   0  16      596.45      548.11     37.90 o 
   2   0  16     1437.35     1321.38     48.11 o 
   3   0  16        7.55       26.39      9.03 o 
 -17   1  16       12.01       32.74      9.11 o 
 -16   1  16        6.85       16.71      6.69 o 
 -15   1  16        2.81       15.80      4.91 o 
 -14   1  16       61.41       80.05      8.24 o 
 -13   1  16        4.25        7.50      3.92 o 
 -12   1  16       19.04       31.69      3.88 o 
 -11   1  16      207.37      183.62     12.82 o 
 -10   1  16       60.93       71.77      4.41 o 
  -9   1  16      122.79      157.48      5.35 o 
  -8   1  16     1038.69     1164.36     16.54 o 
  -7   1  16      150.96      152.50      4.84 o 
  -6   1  16        1.32        0.93      1.22 o 
  -5   1  16      281.25      252.72      7.60 o 
  -4   1  16      532.74      506.37     14.28 o 
  -3   1  16      635.93      648.15     13.76 o 
  -2   1  16       14.41       19.93      3.09 o 
  -1   1  16       14.87       14.76      3.03 o 
   0   1  16      301.51      308.33     13.62 o 
   1   1  16      836.69      778.57     23.72 o 
   2   1  16       31.53       45.14      6.68 o 
   3   1  16      461.77      468.17     19.51 o 
 -17   2  16       13.50       13.21      9.52 o 
 -16   2  16       30.41       41.82      7.64 o 
 -15   2  16        2.95       16.01      5.11 o 
 -14   2  16        4.95       11.88      4.37 o 
 -13   2  16      104.33      122.25     10.87 o 
 -12   2  16      118.27      134.14      8.19 o 
 -11   2  16      141.35      118.59      6.42 o 
 -10   2  16      836.56      781.60     24.06 o 
  -9   2  16      330.83      283.43     14.10 o 
  -8   2  16      355.51      382.96      9.26 o 
  -7   2  16     1513.12     1638.90     22.16 o 
  -6   2  16     1826.21     1876.23     40.26 o 
  -5   2  16       76.42       89.96      8.80 o 
  -4   2  16       20.79       20.75      3.01 o 
  -3   2  16      326.71      317.33     12.11 o 
  -2   2  16      371.27      385.35     13.78 o 
  -1   2  16       96.68       94.36     10.39 o 
   0   2  16      807.94      767.15     25.78 o 
   1   2  16      165.15      192.40     13.25 o 
   2   2  16      117.57      124.79     11.15 o 
   3   2  16       83.06      108.44     10.63 o 
 -17   3  16        4.65        2.18     11.68 o 
 -16   3  16      311.37      332.87     19.02 o 
 -15   3  16        1.46        7.68      4.92 o 
 -14   3  16       83.74      101.61     10.97 o 
 -13   3  16      165.08      192.37     14.76 o 
 -12   3  16       69.49       72.06      6.19 o 
 -11   3  16       93.30      107.12      6.78 o 
 -10   3  16      392.75      379.19     17.72 o 
  -9   3  16     1087.35     1074.27     18.12 o 
  -8   3  16      693.00      676.54     15.02 o 
  -7   3  16      825.79      789.21     15.65 o 
  -6   3  16      292.27      290.79     10.23 o 
  -5   3  16      679.67      661.62     13.37 o 
  -4   3  16        0.05        7.24      2.20 o 
  -3   3  16      158.18      145.24      8.28 o 
  -2   3  16      211.83      194.82      8.07 o 
  -1   3  16       43.52       45.16      4.71 o 
   0   3  16        7.49       17.23      4.67 o 
   1   3  16       60.24       69.78      9.84 o 
   2   3  16        9.33       17.13      5.10 o 
   3   3  16        2.15        9.47      5.12 o 
 -16   4  16       59.09       71.40     10.04 o 
 -15   4  16        1.55        9.11      5.79 o 
 -14   4  16       13.93       36.88      6.86 o 
 -13   4  16       14.18       23.53      5.68 o 
 -12   4  16      104.09      106.42      8.45 o 
 -11   4  16     1670.20     1474.25     29.45 o 
 -10   4  16      152.30      130.63      9.25 o 
  -9   4  16      125.96      102.75      6.72 o 
  -8   4  16      450.10      388.80     11.01 o 
  -7   4  16        9.67       15.06      2.53 o 
  -6   4  16     1576.91     1526.89     24.67 o 
  -5   4  16       80.77       98.36      5.10 o 
  -4   4  16      156.52      134.94      5.96 o 
  -3   4  16        3.87        6.10      2.52 o 
  -2   4  16      292.98      251.58      8.90 o 
  -1   4  16      257.28      233.09      9.42 o 
   0   4  16       59.50       83.74      8.70 o 
   1   4  16       28.32       42.83      6.70 o 
   2   4  16       18.92       28.29      8.99 o 
   3   4  16       49.89       43.42     10.01 o 
 -16   5  16      138.31      127.37     26.18 o 
 -15   5  16      132.73      156.50     14.41 o 
 -14   5  16      246.14      225.54     16.47 o 
 -13   5  16      308.69      301.52     16.73 o 
 -12   5  16       51.08       50.80      5.98 o 
 -11   5  16      104.96      113.14      8.13 o 
 -10   5  16     3074.05     2808.18     42.54 o 
  -9   5  16      326.63      318.45     12.04 o 
  -8   5  16        6.94       11.52      3.61 o 
  -7   5  16      149.80      141.98      9.39 o 
  -6   5  16      170.32      163.14      8.82 o 
  -5   5  16       44.95       57.70      5.84 o 
  -4   5  16      101.12       86.31      6.35 o 
  -3   5  16      439.67      432.32     12.01 o 
  -2   5  16      123.90      121.92      7.49 o 
  -1   5  16      526.62      467.53     14.49 o 
   0   5  16       65.53       71.69      8.22 o 
   1   5  16      264.07      273.99     14.56 o 
   2   5  16        0.28        8.28      4.83 o 
   3   5  16       46.85       27.79     13.78 o 
 -15   6  16       17.58       17.75      6.16 o 
 -14   6  16      129.04      126.38     13.10 o 
 -13   6  16       61.30       56.71      8.47 o 
 -12   6  16      120.04      130.86      9.42 o 
 -11   6  16      541.14      493.50     15.12 o 
 -10   6  16      150.39      157.90      9.68 o 
  -9   6  16      161.12      163.12      9.45 o 
  -8   6  16      166.01      168.74     10.05 o 
  -7   6  16       15.08       18.41      4.32 o 
  -6   6  16      516.46      447.96     14.49 o 
  -5   6  16       34.29       44.18      5.50 o 
  -4   6  16      545.66      484.63     14.97 o 
  -3   6  16        7.88       18.32      4.67 o 
  -2   6  16       84.58       89.14      8.71 o 
  -1   6  16       89.04       95.72      9.38 o 
   0   6  16      137.38      144.67     11.35 o 
   1   6  16      251.41      264.89     14.47 o 
   2   6  16        1.80       13.14      6.45 o 
 -14   7  16       30.27       26.15      7.32 o 
 -13   7  16       25.91       34.23      7.06 o 
 -12   7  16       52.69       50.45      6.33 o 
 -11   7  16       36.73       40.89      5.74 o 
 -10   7  16        8.94       20.10      4.39 o 
  -9   7  16     1431.95     1351.63     27.42 o 
  -8   7  16      853.86      813.27     19.67 o 
  -7   7  16        5.34        3.21      3.47 o 
  -6   7  16       83.39       84.96      7.79 o 
  -5   7  16      329.36      298.86     14.93 o 
  -4   7  16       84.28       91.19      8.08 o 
  -3   7  16      547.48      500.87     17.92 o 
  -2   7  16       26.58       23.76      5.33 o 
  -1   7  16       33.35       59.21     14.66 o 
   0   7  16      135.73      123.82     22.40 o 
   1   7  16        2.38       24.41     10.31 o 
 -13   8  16      171.73      171.18     15.09 o 
 -12   8  16        3.26       12.28      4.18 o 
 -11   8  16      138.81      145.70     10.47 o 
 -10   8  16        7.38       13.32      3.94 o 
  -9   8  16      402.98      370.89     17.74 o 
  -8   8  16       11.32       11.49      4.59 o 
  -7   8  16      819.90      744.45     21.36 o 
  -6   8  16      195.40      181.19     11.62 o 
  -5   8  16       44.32       48.93      6.35 o 
  -4   8  16       15.59       31.69      5.41 o 
  -3   8  16       58.73       80.25     10.57 o 
  -2   8  16        5.13       34.83     15.23 o 
  -1   8  16        1.15       13.53      9.26 o 
   0   8  16      102.11      112.79     21.19 o 
 -12   9  16      111.40      107.60      9.34 o 
 -11   9  16       45.04       54.79      7.01 o 
 -10   9  16        0.00        3.70      3.71 o 
  -9   9  16       23.83       29.35      5.11 o 
  -8   9  16       35.55       49.70      7.73 o 
  -7   9  16      116.92      110.79     11.42 o 
  -6   9  16       62.80       76.66     10.70 o 
  -5   9  16       46.80       56.37      8.12 o 
  -4   9  16       91.81      112.15     14.73 o 
  -3   9  16        0.76       11.34      5.04 o 
  -2   9  16       29.17       34.30      7.58 o 
 -11  10  16       45.66       47.94      9.85 o 
 -10  10  16       12.10       22.82      5.34 o 
  -9  10  16       62.97       73.12     10.08 o 
  -8  10  16      385.40      340.41     18.86 o 
  -7  10  16        5.24       11.81      5.54 o 
  -6  10  16      235.45      229.51     16.27 o 
  -5  10  16        4.93       21.97      6.03 o 
  -4  10  16      140.89      160.70     20.84 o 
  -3  10  16        0.02       15.27      7.95 o 
  -2  10  16        6.55        2.09     10.07 o 
  -7  11  16       16.93       16.84     14.18 o 
  -6  11  16        0.64        8.22     10.15 o 
 -17   1  17       41.22       46.58      9.41 o 
 -16   1  17      141.07      149.63     15.87 o 
 -15   1  17      190.98      194.24     13.08 o 
 -14   1  17      194.87      200.46     12.22 o 
 -13   1  17      206.58      220.09     11.29 o 
 -12   1  17      103.73      110.84      6.36 o 
 -11   1  17        4.48       11.97      2.47 o 
 -10   1  17      361.02      284.38      7.92 o 
  -9   1  17       12.41       12.69      2.16 o 
  -8   1  17     2322.87     2222.95     81.45 o 
  -7   1  17      407.27      316.54     12.18 o 
  -6   1  17      519.66      455.68     14.71 o 
  -5   1  17      201.53      151.36     18.97 o 
  -4   1  17       90.70       69.83      7.48 o 
  -3   1  17      399.74      325.49     12.29 o 
  -2   1  17        1.13        4.59      2.34 o 
  -1   1  17       84.79       85.90      8.57 o 
   0   1  17      120.14      142.60     11.46 o 
   1   1  17      227.00      257.47     14.90 o 
   2   1  17      104.52       98.67     10.48 o 
   3   1  17       55.46       68.36      9.31 o 
 -17   2  17      189.96      235.15     17.54 o 
 -16   2  17       25.81       25.50      5.93 o 
 -15   2  17       11.33       17.42      5.58 o 
 -14   2  17        1.93        2.34      3.50 o 
 -13   2  17       12.72       12.56      4.65 o 
 -12   2  17      424.73      392.43     12.18 o 
 -11   2  17      438.34      369.94     10.10 o 
 -10   2  17      741.89      697.40     14.79 o 
  -9   2  17        0.23        6.63      1.88 o 
  -8   2  17      344.33      340.04      9.23 o 
  -7   2  17       72.17       46.17      5.08 o 
  -6   2  17       28.04       28.35      3.32 o 
  -5   2  17       17.80       15.14      2.73 o 
  -4   2  17       10.95        7.15      2.37 o 
  -3   2  17      108.51       99.88      6.14 o 
  -2   2  17      332.85      280.69     12.07 o 
  -1   2  17       51.92       71.34      8.09 o 
   0   2  17       89.16       91.79      9.39 o 
   1   2  17        1.88        1.29      3.96 o 
   2   2  17       54.06       73.49     11.37 o 
   3   2  17      275.26      248.37     34.88 o 
 -17   3  17        4.45       15.38      5.98 o 
 -16   3  17        1.81        7.82      5.10 o 
 -15   3  17       99.50       94.70     11.17 o 
 -14   3  17       97.70      111.21     17.60 o 
 -13   3  17      153.96      209.55     14.10 o 
 -12   3  17      886.87      835.81     18.63 o 
 -11   3  17        5.40       10.03      2.99 o 
 -10   3  17       77.91       90.77      6.23 o 
  -9   3  17      161.40      143.47      6.60 o 
  -8   3  17       16.55       19.91      2.72 o 
  -7   3  17      321.31      312.49      9.17 o 
  -6   3  17      503.09      452.62     10.91 o 
  -5   3  17      102.78       96.10      5.79 o 
  -4   3  17      389.03      347.33      9.89 o 
  -3   3  17      237.47      236.41      8.35 o 
  -2   3  17       14.19       25.12      3.79 o 
  -1   3  17       10.26       12.98      4.32 o 
   0   3  17       70.26       80.22      8.70 o 
   1   3  17        8.00       25.67      5.59 o 
   2   3  17        2.68       11.85      4.98 o 
 -16   4  17       12.58       22.13      7.61 o 
 -15   4  17      150.74      174.48     14.95 o 
 -14   4  17       16.05       18.67      7.60 o 
 -13   4  17        8.56        8.52      4.64 o 
 -12   4  17      280.45      262.51     11.81 o 
 -11   4  17      451.06      443.09     13.00 o 
 -10   4  17      947.85      866.42     18.65 o 
  -9   4  17     1895.16     1775.66     29.11 o 
  -8   4  17        4.81        9.70      3.18 o 
  -7   4  17        7.46        3.10      2.55 o 
  -6   4  17       10.77        6.11      2.44 o 
  -5   4  17     1446.63     1343.64     22.63 o 
  -4   4  17       82.19       88.76      6.36 o 
  -3   4  17      529.40      460.57     12.27 o 
  -2   4  17      281.11      281.85      9.78 o 
  -1   4  17       79.88      102.26      9.29 o 
   0   4  17      283.43      268.84     13.67 o 
   1   4  17       34.88       39.03      6.73 o 
   2   4  17      173.55      199.80     14.20 o 
 -16   5  17       45.93       44.50      8.48 o 
 -15   5  17       46.36       64.86      9.31 o 
 -14   5  17        0.94        8.82      4.87 o 
 -13   5  17        5.08       10.85      4.91 o 
 -12   5  17       54.82       57.19      6.14 o 
 -11   5  17        0.68        8.02      3.45 o 
 -10   5  17      504.00      506.70     14.31 o 
  -9   5  17      363.18      334.51     11.06 o 
  -8   5  17      260.25      245.09     11.40 o 
  -7   5  17       35.30       46.46      5.55 o 
  -6   5  17        2.38        6.11      3.26 o 
  -5   5  17      365.32      333.70     13.35 o 
  -4   5  17       10.36       11.29      3.16 o 
  -3   5  17       41.45       56.90      5.84 o 
  -2   5  17      216.64      202.21      9.21 o 
  -1   5  17       16.02       22.90      5.77 o 
   0   5  17       17.04       19.53      5.18 o 
   1   5  17        2.80       12.50      5.75 o 
   2   5  17        1.63        3.85      5.76 o 
 -15   6  17       59.45       63.96      9.34 o 
 -14   6  17        2.55        5.71      4.39 o 
 -13   6  17       87.56      104.29     11.71 o 
 -12   6  17        0.13        6.29      3.49 o 
 -11   6  17        5.78       11.68      3.75 o 
 -10   6  17       28.31       44.37      5.50 o 
  -9   6  17      275.33      267.76     10.83 o 
  -8   6  17        0.44        2.39      3.25 o 
  -7   6  17       30.94       50.83      5.98 o 
  -6   6  17      225.16      188.28     10.38 o 
  -5   6  17     1339.61     1239.54     26.64 o 
  -4   6  17      503.05      479.51     16.93 o 
  -3   6  17       17.28       27.15      5.05 o 
  -2   6  17      186.69      191.63     12.22 o 
  -1   6  17       12.37       16.39      5.46 o 
   0   6  17       90.11       90.76      9.45 o 
   1   6  17        0.28        4.24      7.28 o 
 -15   7  17       73.81      104.33     24.09 o 
 -14   7  17       69.94       93.63     10.87 o 
 -13   7  17       35.72       33.96      6.77 o 
 -12   7  17      679.59      650.19     18.67 o 
 -11   7  17      150.90      174.92     10.94 o 
 -10   7  17      165.69      177.19     12.57 o 
  -9   7  17       31.56       44.81      5.55 o 
  -8   7  17       92.07       96.32      8.74 o 
  -7   7  17       58.84       70.53      9.47 o 
  -6   7  17      109.99      121.60      9.35 o 
  -5   7  17      219.42      204.62     11.57 o 
  -4   7  17        7.45       13.53      4.18 o 
  -3   7  17        2.11        7.14      4.16 o 
  -2   7  17       14.20       19.10      5.16 o 
  -1   7  17      134.01      148.07     23.85 o 
   0   7  17       18.72       32.39     13.13 o 
   1   7  17       70.96       75.33     17.24 o 
 -14   8  17       30.61       42.94     15.39 o 
 -13   8  17        8.55       17.02      5.75 o 
 -12   8  17       15.44       16.14      4.50 o 
 -11   8  17       13.94       19.51      4.42 o 
 -10   8  17       59.39       74.14      7.55 o 
  -9   8  17       76.43       90.92      8.93 o 
  -8   8  17       92.27      100.67      9.47 o 
  -7   8  17      325.21      290.69     13.43 o 
  -6   8  17       98.10       92.22      9.36 o 
  -5   8  17        1.00        6.36      3.67 o 
  -4   8  17      164.90      175.21     15.34 o 
  -3   8  17        2.96        6.50      7.34 o 
  -2   8  17        2.74       14.19      6.63 o 
  -1   8  17       78.48       80.24     17.88 o 
   0   8  17       27.11       26.10     12.41 o 
 -13   9  17      327.78      307.67     33.76 o 
 -12   9  17      180.93      211.94     13.26 o 
 -11   9  17      154.89      161.03     11.45 o 
 -10   9  17      264.58      245.59     15.88 o 
  -9   9  17       28.54       36.51      7.20 o 
  -8   9  17      416.50      381.33     15.76 o 
  -7   9  17      324.62      299.21     14.32 o 
  -6   9  17        2.03        3.93      4.41 o 
  -5   9  17       19.48       20.20      6.19 o 
  -4   9  17      118.78      134.72     14.29 o 
  -3   9  17       10.10       23.56     10.91 o 
  -2   9  17      189.61      178.23     15.78 o 
 -11  10  17       21.54       42.21     17.40 o 
 -10  10  17        0.17        9.92      6.69 o 
  -9  10  17      109.69      120.00     12.48 o 
  -8  10  17       14.47       20.63      6.29 o 
  -7  10  17        1.25        6.78      5.02 o 
  -6  10  17        7.67       10.41      7.83 o 
  -5  10  17        2.40       10.96      5.86 o 
  -4  10  17       26.54       28.74     10.21 o 
 -17   0  18       47.42       52.17     12.32 o 
 -16   0  18      445.77      483.30     29.38 o 
 -15   0  18       43.19       58.57     11.88 o 
 -14   0  18      156.71      196.99     19.20 o 
 -13   0  18        7.36       12.26      5.86 o 
 -12   0  18       18.25        8.60      3.49 o 
 -11   0  18      247.32      278.24     11.04 o 
 -10   0  18       72.62       58.45      8.24 o 
  -9   0  18      101.91      125.83     10.99 o 
  -8   0  18       78.72       90.19      8.78 o 
  -7   0  18     1568.54     1370.19     81.54 o 
  -6   0  18       20.01       18.49      3.87 o 
  -5   0  18      435.83      393.52     23.56 o 
  -4   0  18       86.94       68.54      7.43 o 
  -3   0  18      140.04      101.75      8.97 o 
  -2   0  18        6.48        2.66      3.54 o 
  -1   0  18      569.70      553.29     26.66 o 
   0   0  18       67.34       69.95     12.09 o 
   1   0  18      111.39      116.48     15.98 o 
   2   0  18      116.41      135.21     18.45 o 
 -18   1  18      137.02      199.87     36.25 o 
 -17   1  18       51.58       53.47     10.40 o 
 -16   1  18       39.35       47.87      9.12 o 
 -15   1  18      162.48      201.63     13.01 o 
 -14   1  18      286.78      275.29     12.92 o 
 -13   1  18        4.68        7.52      2.87 o 
 -12   1  18       80.67      100.76      6.17 o 
 -11   1  18       37.95       37.60      4.30 o 
 -10   1  18      142.92      167.85      5.91 o 
  -9   1  18       92.94      100.33      4.69 o 
  -8   1  18      377.83      361.41      9.89 o 
  -7   1  18     1925.50     1817.19     46.30 o 
  -6   1  18      351.60      343.89     10.27 o 
  -5   1  18      325.01      314.83     12.77 o 
  -4   1  18      326.90      301.07     10.22 o 
  -3   1  18       27.53       23.99      3.52 o 
  -2   1  18        1.77        1.93      2.58 o 
  -1   1  18      244.64      231.50     13.22 o 
   0   1  18       46.17       52.67      7.35 o 
   1   1  18       36.34       50.80      7.57 o 
   2   1  18      147.51      158.62     14.77 o 
 -17   2  18        4.49        6.18      5.27 o 
 -16   2  18       43.87       50.98     11.93 o 
 -15   2  18        3.68        1.90      4.06 o 
 -14   2  18      426.46      372.79     16.48 o 
 -13   2  18      926.76      833.52     18.71 o 
 -12   2  18      160.63      170.71      7.68 o 
 -11   2  18      133.31      110.20      6.82 o 
 -10   2  18      265.09      258.77      8.00 o 
  -9   2  18      539.86      546.80     12.46 o 
  -8   2  18      851.07      795.27     17.56 o 
  -7   2  18        0.10        5.04      1.93 o 
  -6   2  18       61.58       49.96      4.29 o 
  -5   2  18      365.89      349.92      9.80 o 
  -4   2  18        9.57       20.48      3.16 o 
  -3   2  18      140.98      125.54      8.03 o 
  -2   2  18      113.71      110.27      7.00 o 
  -1   2  18      533.44      543.98     18.73 o 
   0   2  18       14.44       19.18      5.36 o 
   1   2  18      118.48      139.89     12.18 o 
   2   2  18      167.90      183.25     14.32 o 
 -17   3  18       64.50       90.75     11.53 o 
 -16   3  18       10.98       25.89      6.11 o 
 -15   3  18      197.33      221.97     15.86 o 
 -14   3  18       55.77       56.70      8.22 o 
 -13   3  18        7.31       18.76      3.85 o 
 -12   3  18      381.46      350.96     11.37 o 
 -11   3  18       10.73       11.59      3.58 o 
 -10   3  18       19.69       25.15      3.36 o 
  -9   3  18       19.57       22.76      3.58 o 
  -8   3  18      892.12      893.11     17.61 o 
  -7   3  18      351.03      291.48      8.88 o 
  -6   3  18       92.63       99.88      5.98 o 
  -5   3  18      101.16       89.34      6.85 o 
  -4   3  18     1089.89      920.92     18.08 o 
  -3   3  18      452.01      414.68     11.67 o 
  -2   3  18        3.34        4.08      2.75 o 
  -1   3  18       95.21      105.06      9.79 o 
   0   3  18       21.14       27.92      7.24 o 
   1   3  18       15.50       11.08      4.85 o 
   2   3  18       13.48       22.84      6.02 o 
 -17   4  18        0.01        3.42      6.73 o 
 -16   4  18       16.22       16.00      7.22 o 
 -15   4  18      208.22      199.29     15.60 o 
 -14   4  18        0.18        2.30      4.09 o 
 -13   4  18       23.94       32.28      4.71 o 
 -12   4  18       47.78       56.97      5.97 o 
 -11   4  18       68.52       67.74      6.32 o 
 -10   4  18     1209.72     1115.43     21.84 o 
  -9   4  18       41.98       40.64      5.24 o 
  -8   4  18      957.34      847.50     19.81 o 
  -7   4  18       46.73       58.49      4.85 o 
  -6   4  18       64.47       61.27      5.71 o 
  -5   4  18        5.98       14.60      2.79 o 
  -4   4  18      145.89      170.75      8.05 o 
  -3   4  18        7.75       13.00      3.01 o 
  -2   4  18       12.59       26.90      4.06 o 
  -1   4  18       16.74       19.10      5.06 o 
   0   4  18        0.35        6.36      4.43 o 
   1   4  18       43.78       51.16      7.55 o 
   2   4  18        0.71        9.02     11.20 o 
 -16   5  18       72.69       75.99     10.68 o 
 -15   5  18      227.81      220.89     16.68 o 
 -14   5  18       23.55       28.63      6.23 o 
 -13   5  18       30.79       43.47      5.77 o 
 -12   5  18      163.04      162.74      9.78 o 
 -11   5  18     5568.83     5392.49     71.74 o 
 -10   5  18     1283.63     1187.98     23.65 o 
  -9   5  18      134.70      137.95      9.24 o 
  -8   5  18       16.62       19.88      4.21 o 
  -7   5  18        1.07        6.81      2.90 o 
  -6   5  18      501.83      436.75     15.72 o 
  -5   5  18       26.73       45.61      6.40 o 
  -4   5  18      130.78      141.40      9.16 o 
  -3   5  18       19.54       31.77      4.70 o 
  -2   5  18      527.13      503.24     14.43 o 
  -1   5  18       69.85       89.96      9.39 o 
   0   5  18       90.26      108.09     10.51 o 
   1   5  18        0.19       12.70      4.93 o 
 -16   6  18        0.25       15.63     11.04 o 
 -15   6  18       11.09       14.35      5.41 o 
 -14   6  18       67.68       78.01      9.97 o 
 -13   6  18       26.92       25.68      4.84 o 
 -12   6  18       16.12       16.50      3.89 o 
 -11   6  18        6.00        5.16      3.22 o 
 -10   6  18       92.43      118.10      9.64 o 
  -9   6  18      544.33      528.90     16.67 o 
  -8   6  18      203.51      178.61     11.82 o 
  -7   6  18      181.74      187.21     11.76 o 
  -6   6  18      226.20      201.00     17.16 o 
  -5   6  18      139.14      140.62     10.88 o 
  -4   6  18       77.38       79.27      9.14 o 
  -3   6  18        1.70        7.13      3.84 o 
  -2   6  18        3.72        6.94      4.92 o 
  -1   6  18        7.15       18.09      5.64 o 
   0   6  18        3.21        4.66      5.70 o 
   1   6  18       80.26       78.69     12.85 o 
 -15   7  18       12.93       26.57      8.94 o 
 -14   7  18       11.85       16.96      9.21 o 
 -13   7  18       33.43       36.47      5.96 o 
 -12   7  18      342.72      339.03     13.60 o 
 -11   7  18        1.29        6.28      3.61 o 
 -10   7  18      619.86      578.33     18.81 o 
  -9   7  18      165.45      188.89     11.98 o 
  -8   7  18      305.45      303.44     13.12 o 
  -7   7  18      220.53      225.96     11.76 o 
  -6   7  18        8.13       21.27      4.48 o 
  -5   7  18       62.80       70.69      8.34 o 
  -4   7  18        0.21       10.45      4.17 o 
  -3   7  18        3.82        5.85      4.21 o 
  -2   7  18        0.02        3.38      4.83 o 
  -1   7  18       48.85       73.15     18.61 o 
   0   7  18        1.23       15.23     10.23 o 
 -14   8  18      314.64      322.25     34.00 o 
 -13   8  18      234.58      222.70     13.90 o 
 -12   8  18        6.66       18.79      4.53 o 
 -11   8  18       38.49       42.00     10.24 o 
 -10   8  18      250.83      252.35     13.65 o 
  -9   8  18        1.09        9.44      4.55 o 
  -8   8  18       72.03       74.54      8.12 o 
  -7   8  18       99.40      117.10     10.32 o 
  -6   8  18        0.45       14.80      4.21 o 
  -5   8  18       58.43       52.39      7.38 o 
  -4   8  18       52.57       55.93     13.22 o 
  -3   8  18      267.01      296.47     17.49 o 
  -2   8  18      138.74      115.28     20.95 o 
  -1   8  18       38.95       28.28     12.73 o 
 -13   9  18        4.51       19.84      8.90 o 
 -12   9  18       21.32        7.90      7.22 o 
 -11   9  18        3.98       17.35      5.92 o 
 -10   9  18        8.17       11.55      4.90 o 
  -9   9  18      210.16      231.01     14.28 o 
  -8   9  18       22.50       27.92      5.39 o 
  -7   9  18        1.74       10.65      4.56 o 
  -6   9  18        0.10       15.89      5.05 o 
  -5   9  18       35.94       58.85     18.01 o 
  -4   9  18        1.13       13.28      6.62 o 
  -3   9  18       40.82       69.95     10.64 o 
  -2   9  18       24.75       26.34     11.60 o 
 -11  10  18        2.38       26.50     14.18 o 
 -10  10  18       30.00       37.22     15.39 o 
  -9  10  18       12.89       24.43     14.38 o 
  -8  10  18        9.14       18.59      7.98 o 
  -7  10  18        3.59       13.29     15.23 o 
  -6  10  18      198.19      155.79     19.76 o 
  -5  10  18      124.52      107.79     22.80 o 
  -4  10  18        2.07       32.22     13.13 o 
 -18   1  19       10.82       47.77     19.50 o 
 -17   1  19       39.39       62.00     10.41 o 
 -16   1  19       19.19       24.04      6.82 o 
 -15   1  19       77.55       82.67      8.56 o 
 -14   1  19        1.22        4.23      3.51 o 
 -13   1  19      177.07      158.45      7.83 o 
 -12   1  19       20.90       25.15      3.48 o 
 -11   1  19      556.74      508.14     12.50 o 
 -10   1  19        0.81       10.68      2.49 o 
  -9   1  19     1183.42     1187.31     25.20 o 
  -8   1  19      472.88      424.59     17.22 o 
  -7   1  19      251.54      249.10      8.09 o 
  -6   1  19      471.29      434.35     16.38 o 
  -5   1  19      649.84      662.23     14.46 o 
  -4   1  19     1502.57     1366.49     23.53 o 
  -3   1  19       59.46       64.16      5.45 o 
  -2   1  19      136.76      159.12     16.86 o 
  -1   1  19        5.17        9.89      5.22 o 
   0   1  19      133.45      149.28     12.36 o 
   1   1  19       20.00       19.57      5.32 o 
 -17   2  19      100.90      121.96     12.65 o 
 -16   2  19       13.41       22.65      5.80 o 
 -15   2  19      204.13      203.96     14.62 o 
 -14   2  19      337.02      298.56     17.56 o 
 -13   2  19      349.33      335.89     11.31 o 
 -12   2  19        8.72       13.74      3.01 o 
 -11   2  19        0.52       15.20      2.93 o 
 -10   2  19       88.38       88.59      6.17 o 
  -9   2  19       68.42       63.37      6.56 o 
  -8   2  19        4.80       15.09      2.79 o 
  -7   2  19     1053.00      991.32     18.28 o 
  -6   2  19       12.89       20.30      4.79 o 
  -5   2  19       69.03       69.38      6.92 o 
  -4   2  19      164.08      179.09      7.86 o 
  -3   2  19       11.56       16.80      3.28 o 
  -2   2  19      115.04      110.88      9.90 o 
  -1   2  19       23.75       38.85      6.13 o 
   0   2  19       88.92       90.46      9.84 o 
   1   2  19       57.92       63.54      7.98 o 
 -17   3  19      102.79      143.93     14.54 o 
 -16   3  19      112.77      102.86     11.38 o 
 -15   3  19      235.80      259.57     15.45 o 
 -14   3  19      192.05      189.16     13.99 o 
 -13   3  19       22.64       27.50      4.84 o 
 -12   3  19        4.26        6.39      3.58 o 
 -11   3  19      158.73      154.89      7.92 o 
 -10   3  19     2868.48     2771.25     41.08 o 
  -9   3  19      678.59      595.11     14.07 o 
  -8   3  19      450.06      431.82     16.69 o 
  -7   3  19        1.47        5.93      2.25 o 
  -6   3  19      683.11      642.61     14.56 o 
  -5   3  19      302.20      274.92      9.04 o 
  -4   3  19        1.12        4.23      2.52 o 
  -3   3  19       25.65       27.16      3.89 o 
  -2   3  19        0.65       11.80      3.86 o 
  -1   3  19       30.68       33.16      5.81 o 
   0   3  19        0.87       10.65      4.65 o 
   1   3  19      143.59      168.44     16.98 o 
 -17   4  19       52.11       58.87     10.30 o 
 -16   4  19        2.79        9.71      5.01 o 
 -15   4  19        0.58        5.38      4.51 o 
 -14   4  19       60.14       74.75      9.10 o 
 -13   4  19      249.31      243.36     10.43 o 
 -12   4  19      556.19      537.13     14.98 o 
 -11   4  19        0.13        6.52      2.99 o 
 -10   4  19      622.65      567.45     16.26 o 
  -9   4  19     1006.75      921.74     21.37 o 
  -8   4  19       88.31      100.82     10.84 o 
  -7   4  19      189.17      195.72      8.88 o 
  -6   4  19      460.13      430.57     13.26 o 
  -5   4  19      200.55      166.97      9.10 o 
  -4   4  19        3.28       12.61      2.93 o 
  -3   4  19        9.28       22.98      3.56 o 
  -2   4  19      153.21      159.70     11.77 o 
  -1   4  19      132.53      154.99     12.06 o 
   0   4  19        9.33       18.28      5.62 o 
   1   4  19       73.23       87.31      9.97 o 
 -16   5  19       73.98       82.85     13.56 o 
 -15   5  19        1.88       11.77      5.20 o 
 -14   5  19      170.99      179.46     14.39 o 
 -13   5  19        1.47       11.48      3.73 o 
 -12   5  19       34.33       41.73      5.23 o 
 -11   5  19      136.73      132.28      9.82 o 
 -10   5  19        1.51        8.20      4.26 o 
  -9   5  19      317.63      277.90     17.97 o 
  -8   5  19       16.28       19.87      4.21 o 
  -7   5  19       31.84       39.34      5.95 o 
  -6   5  19        2.00       15.75      3.90 o 
  -5   5  19       26.10       41.35      6.37 o 
  -4   5  19       13.61       16.67      3.93 o 
  -3   5  19       41.79       43.34      5.39 o 
  -2   5  19       30.73       37.96     10.00 o 
  -1   5  19       56.63       60.82      7.94 o 
   0   5  19       49.05       69.95      8.68 o 
   1   5  19        2.39        8.24      7.94 o 
 -16   6  19       78.24       77.62     14.25 o 
 -15   6  19       17.84       26.81      6.64 o 
 -14   6  19       19.94       20.31      5.81 o 
 -13   6  19      103.50      115.09      8.94 o 
 -12   6  19      445.72      453.29     14.99 o 
 -11   6  19        2.43        4.82      3.77 o 
 -10   6  19        9.78       21.79      4.85 o 
  -9   6  19      157.63      163.72     10.72 o 
  -8   6  19      164.01      183.38     10.68 o 
  -7   6  19      214.61      175.06     12.34 o 
  -6   6  19      124.53      119.07     10.58 o 
  -5   6  19      132.03      127.24     15.40 o 
  -4   6  19      299.41      287.13     13.72 o 
  -3   6  19      118.05      142.20     11.08 o 
  -2   6  19       21.69       41.73     12.81 o 
  -1   6  19       53.46       75.27      9.89 o 
   0   6  19       23.41       34.32      7.29 o 
 -15   7  19       56.58       72.41     14.37 o 
 -14   7  19        0.09       10.11      9.09 o 
 -13   7  19        0.04       14.10      3.95 o 
 -12   7  19       19.86       26.02      5.72 o 
 -11   7  19       73.36       96.09      9.31 o 
 -10   7  19      507.58      488.59     17.17 o 
  -9   7  19      371.11      356.23     14.30 o 
  -8   7  19      109.81      116.06      9.57 o 
  -7   7  19       95.11      118.48     11.01 o 
  -6   7  19       93.65       96.03      9.99 o 
  -5   7  19        0.01        6.23      4.06 o 
  -4   7  19      165.74      190.64     13.30 o 
  -3   7  19       11.96       15.44      4.83 o 
  -2   7  19       45.87       58.89     16.23 o 
  -1   7  19        0.03       -1.93      9.10 o 
 -14   8  19       53.89       83.41     13.69 o 
 -13   8  19       42.56       53.88      9.21 o 
 -12   8  19       26.06       31.80      6.04 o 
 -11   8  19       65.84       63.20      7.66 o 
 -10   8  19       44.40       60.96      7.55 o 
  -9   8  19       14.41       30.32      5.70 o 
  -8   8  19      144.33      141.28     11.03 o 
  -7   8  19       28.46       34.48      6.16 o 
  -6   8  19        9.32       22.21      5.76 o 
  -5   8  19        3.40        7.93      4.63 o 
  -4   8  19       64.61       92.20     11.80 o 
  -3   8  19       52.81       65.29      9.72 o 
  -2   8  19        3.33        4.27      9.26 o 
 -13   9  19      158.09      150.78     19.23 o 
 -12   9  19        0.04        8.26      6.11 o 
 -11   9  19       11.45       13.54      5.42 o 
 -10   9  19        1.10        9.23      4.81 o 
  -9   9  19      514.95      461.91     24.53 o 
  -8   9  19       29.63       43.79      6.50 o 
  -7   9  19      169.09      184.14     19.59 o 
  -6   9  19      138.50      161.37     25.35 o 
  -5   9  19       74.62      103.78     12.68 o 
  -4   9  19      103.76      112.75     16.64 o 
  -3   9  19       13.52       17.72      7.21 o 
 -11  10  19        1.69        1.61     12.00 o 
 -10  10  19        3.42       17.64     11.20 o 
  -9  10  19        7.58       16.11      9.59 o 
  -8  10  19      121.65       93.05     15.35 o 
  -7  10  19       36.05        3.63     10.96 o 
  -6  10  19       24.88       41.41     17.16 o 
 -18   0  20        2.14        1.05      9.26 o 
 -17   0  20      123.66      116.95     17.35 o 
 -16   0  20       50.11       38.82     15.02 o 
 -15   0  20        3.16       10.59      5.92 o 
 -14   0  20      234.31      181.80     12.86 o 
 -13   0  20      486.72      408.82     14.87 o 
 -12   0  20      118.83      138.38     13.76 o 
 -11   0  20      264.99      252.49     12.53 o 
 -10   0  20        5.12        9.16      3.96 o 
  -9   0  20       13.51       23.55      7.72 o 
  -8   0  20      162.51      124.25      9.36 o 
  -7   0  20      476.06      424.92     15.57 o 
  -6   0  20      339.98      309.44     13.35 o 
  -5   0  20      595.77      584.53     21.22 o 
  -4   0  20       40.27       34.40      5.98 o 
  -3   0  20       25.03       28.93      5.82 o 
  -2   0  20       15.60       34.29      8.19 o 
  -1   0  20       64.88       73.42     11.91 o 
   0   0  20      967.12      909.74     39.05 o 
   1   0  20       26.43       41.83     14.82 o 
 -18   1  20       91.91       84.45     15.75 o 
 -17   1  20       39.64       48.91      9.38 o 
 -16   1  20        5.88       14.94      5.84 o 
 -15   1  20        0.31        0.54      3.71 o 
 -14   1  20      119.66      121.86      7.77 o 
 -13   1  20      705.27      595.31     14.06 o 
 -12   1  20        7.71       11.36      2.94 o 
 -11   1  20       63.94       88.61      5.67 o 
 -10   1  20      852.47      813.41     18.36 o 
  -9   1  20     2428.46     2272.64     33.30 o 
  -8   1  20        7.77       10.68      2.72 o 
  -7   1  20       64.91       58.47      5.94 o 
  -6   1  20     1287.61     1169.24     22.64 o 
  -5   1  20      252.93      229.56      8.35 o 
  -4   1  20       11.54       20.94      3.45 o 
  -3   1  20        8.57        6.91      2.89 o 
  -2   1  20        3.61        6.73      3.80 o 
  -1   1  20       29.15       44.51      6.97 o 
   0   1  20        4.20       19.24      7.99 o 
   1   1  20       34.31       38.77      6.75 o 
 -18   2  20        1.29        3.74      6.39 o 
 -17   2  20       17.82       19.88      8.14 o 
 -16   2  20       27.83       45.38      7.97 o 
 -15   2  20      254.82      258.92     14.98 o 
 -14   2  20       10.38       19.81      3.94 o 
 -13   2  20      382.21      354.87     11.60 o 
 -12   2  20      487.69      403.31     11.07 o 
 -11   2  20       31.94       52.82      5.02 o 
 -10   2  20      448.11      418.27     13.01 o 
  -9   2  20      276.95      239.30      8.45 o 
  -8   2  20     2119.25     1971.41     44.39 o 
  -7   2  20       42.56       44.95      4.44 o 
  -6   2  20      254.58      235.84      8.29 o 
  -5   2  20       44.70       51.33      4.81 o 
  -4   2  20      154.27      142.92      7.84 o 
  -3   2  20       84.70       82.03      6.53 o 
  -2   2  20        1.21        3.35      3.95 o 
  -1   2  20      146.45      162.06     12.75 o 
   0   2  20       78.69      112.47     13.49 o 
   1   2  20      370.80      379.51     25.00 o 
 -18   3  20        0.64        6.04     12.89 o 
 -17   3  20        1.74        9.84      5.64 o 
 -16   3  20       53.98       46.26      7.56 o 
 -15   3  20       34.04       45.55      7.59 o 
 -14   3  20        0.10        8.84      3.67 o 
 -13   3  20       22.33       36.77      4.68 o 
 -12   3  20      124.39      119.84      8.59 o 
 -11   3  20        9.10       10.32      3.53 o 
 -10   3  20       74.40       72.05      6.69 o 
  -9   3  20       72.52       65.29      7.10 o 
  -8   3  20      606.91      576.65     15.58 o 
  -7   3  20       16.14       16.35      3.33 o 
  -6   3  20       71.40       58.94      5.12 o 
  -5   3  20        0.05        9.71      2.71 o 
  -4   3  20        9.78       13.08      3.23 o 
  -3   3  20     1261.55     1176.43     22.84 o 
  -2   3  20      524.81      449.05     17.22 o 
  -1   3  20        1.99        7.21      4.75 o 
   0   3  20        1.70        8.84      5.42 o 
 -17   4  20       77.36       88.95     12.54 o 
 -16   4  20        4.90       14.55      5.22 o 
 -15   4  20       31.54       36.46      7.10 o 
 -14   4  20      115.13      125.68      8.90 o 
 -13   4  20        0.33        2.63      3.02 o 
 -12   4  20      222.18      212.71     11.26 o 
 -11   4  20       22.52       29.90      5.19 o 
 -10   4  20      212.56      168.09     19.73 o 
  -9   4  20      137.68      132.26     10.34 o 
  -8   4  20       11.14       14.75      4.20 o 
  -7   4  20       49.31       64.21      6.12 o 
  -6   4  20      586.62      449.67     13.90 o 
  -5   4  20       18.98       20.87      3.92 o 
  -4   4  20       99.63      103.49      7.14 o 
  -3   4  20       58.86       69.33      6.22 o 
  -2   4  20       30.49       31.80      5.97 o 
  -1   4  20        7.75       20.33      5.36 o 
   0   4  20      107.45      103.60     10.52 o 
 -17   5  20        0.09       17.72     12.16 o 
 -16   5  20      130.05      152.99     14.55 o 
 -15   5  20        0.55        5.52      4.79 o 
 -14   5  20      146.01      169.71     10.59 o 
 -13   5  20        1.14        6.43      3.31 o 
 -12   5  20       49.59       54.34      6.77 o 
 -11   5  20       46.08       54.10      6.62 o 
 -10   5  20        0.34        5.82      3.49 o 
  -9   5  20       92.64       96.15      9.36 o 
  -8   5  20       24.36       26.93      5.30 o 
  -7   5  20      489.45      436.81     16.41 o 
  -6   5  20      314.03      280.09     13.13 o 
  -5   5  20     1396.18     1229.58     29.93 o 
  -4   5  20        1.43        5.15      3.11 o 
  -3   5  20      234.80      239.16     11.46 o 
  -2   5  20       93.10       98.26      9.72 o 
  -1   5  20       21.36       32.72      8.55 o 
   0   5  20      153.05      147.45     14.76 o 
 -16   6  20       48.27       49.15     15.95 o 
 -15   6  20        9.39       20.99      5.78 o 
 -14   6  20       60.04       72.97      8.11 o 
 -13   6  20       29.50       28.64      5.55 o 
 -12   6  20        1.83        8.40      3.98 o 
 -11   6  20      668.65      605.30     18.77 o 
 -10   6  20      206.52      211.76     11.88 o 
  -9   6  20      255.44      271.17     14.73 o 
  -8   6  20       21.11       40.01      6.23 o 
  -7   6  20       10.37       18.39      4.80 o 
  -6   6  20      122.68      130.11     10.91 o 
  -5   6  20        5.37       27.92      5.69 o 
  -4   6  20        0.73       10.36      4.48 o 
  -3   6  20       93.34      128.30     10.97 o 
  -2   6  20       95.29      114.32     21.99 o 
  -1   6  20      133.82      162.20     15.32 o 
 -15   7  20      211.43      212.71     22.98 o 
 -14   7  20        9.26       16.79     10.27 o 
 -13   7  20        3.84       10.40      4.63 o 
 -12   7  20      305.58      294.91     14.69 o 
 -11   7  20       49.02       72.52      8.12 o 
 -10   7  20      403.20      371.40     17.25 o 
  -9   7  20       24.69       34.94      5.82 o 
  -8   7  20      196.97      206.01     14.85 o 
  -7   7  20        6.57        8.08      4.77 o 
  -6   7  20        3.55        4.22      6.04 o 
  -5   7  20        0.41        1.52      3.71 o 
  -4   7  20       45.11       56.46      7.60 o 
  -3   7  20      109.33      102.15     10.05 o 
  -2   7  20       19.10       42.46     13.94 o 
 -14   8  20       15.09       20.14     10.31 o 
 -13   8  20        2.75       12.96      4.95 o 
 -12   8  20       77.67       95.16     13.86 o 
 -11   8  20        1.17       13.97      4.58 o 
 -10   8  20       68.13       74.31      8.67 o 
  -9   8  20       28.48       33.65      5.66 o 
  -8   8  20      398.21      338.50     16.27 o 
  -7   8  20       77.03       85.71      9.52 o 
  -6   8  20        8.32        9.54      5.12 o 
  -5   8  20       51.45       48.26      7.24 o 
  -4   8  20      194.64      205.32     20.67 o 
  -3   8  20       24.82       22.64     12.16 o 
 -13   9  20       27.05       51.24     16.60 o 
 -12   9  20       28.86       32.73      7.07 o 
 -11   9  20        6.41       14.56      5.55 o 
 -10   9  20       85.12       82.46      8.91 o 
  -9   9  20      520.68      447.68     17.62 o 
  -8   9  20      168.93      135.05     12.62 o 
  -7   9  20       34.38       55.29      9.39 o 
  -6   9  20        4.38        6.37     13.20 o 
  -5   9  20        5.59       27.36     11.56 o 
  -4   9  20       31.29       31.79     10.27 o 
 -10  10  20        1.55       15.23     10.31 o 
 -18   1  21       19.83       25.27      6.90 o 
 -17   1  21       44.60       65.52     10.94 o 
 -16   1  21       49.84       70.34     10.76 o 
 -15   1  21       87.32       90.11      8.81 o 
 -14   1  21      519.16      464.50     12.71 o 
 -13   1  21       41.69       48.58      5.05 o 
 -12   1  21      497.48      447.96     14.02 o 
 -11   1  21        5.90        9.17      3.05 o 
 -10   1  21        0.45        5.13      2.86 o 
  -9   1  21        3.19        3.25      2.53 o 
  -8   1  21      252.84      249.95     12.42 o 
  -7   1  21      359.34      337.51     10.99 o 
  -6   1  21       35.26       50.10      4.87 o 
  -5   1  21        9.65       17.07      3.21 o 
  -4   1  21      623.14      567.41     14.89 o 
  -3   1  21      140.75      151.24     11.42 o 
  -2   1  21       20.91       21.61      5.07 o 
  -1   1  21      358.07      316.07     15.75 o 
   0   1  21       29.42       38.58      6.77 o 
 -18   2  21       30.56       26.24      7.95 o 
 -17   2  21       17.77       36.92      8.49 o 
 -16   2  21       72.49       79.55      9.93 o 
 -15   2  21      166.62      166.34     13.01 o 
 -14   2  21        6.66       17.40      4.38 o 
 -13   2  21      447.65      368.07     13.57 o 
 -12   2  21       15.68       17.28      3.57 o 
 -11   2  21      556.97      544.61     16.66 o 
 -10   2  21       43.63       48.49      5.66 o 
  -9   2  21      414.05      393.76     11.20 o 
  -8   2  21     1241.92     1176.77     24.11 o 
  -7   2  21      252.82      239.93      8.89 o 
  -6   2  21      650.90      597.22     14.24 o 
  -5   2  21       91.27       76.92      6.07 o 
  -4   2  21      198.51      203.62      9.18 o 
  -3   2  21        0.22        5.98      3.67 o 
  -2   2  21       11.55        8.12      4.30 o 
  -1   2  21        0.15        6.14      5.03 o 
   0   2  21       20.59       30.73      7.49 o 
 -18   3  21       58.46       70.90     13.84 o 
 -17   3  21       66.68       78.10     10.23 o 
 -16   3  21      114.84      138.18     14.66 o 
 -15   3  21        0.57        4.99      4.32 o 
 -14   3  21       97.65       98.57      7.83 o 
 -13   3  21       81.50       87.88     11.58 o 
 -12   3  21      396.79      370.98     13.25 o 
 -11   3  21        0.12        0.40      3.58 o 
 -10   3  21      611.06      551.86     15.77 o 
  -9   3  21       96.02       94.41      7.50 o 
  -8   3  21       18.17       20.49      4.38 o 
  -7   3  21      918.27      820.92     19.47 o 
  -6   3  21      252.43      219.93      8.70 o 
  -5   3  21        3.25        7.63      2.77 o 
  -4   3  21      187.07      166.14      8.63 o 
  -3   3  21      142.76      137.30     12.33 o 
  -2   3  21       71.96       76.16      8.59 o 
  -1   3  21       38.34       63.09      8.24 o 
   0   3  21       25.12       50.64      9.31 o 
 -17   4  21       14.10       11.12      5.11 o 
 -16   4  21        0.01        8.60      4.71 o 
 -15   4  21       45.21       56.31      8.75 o 
 -14   4  21        7.77       22.55      4.87 o 
 -13   4  21      221.40      210.04     12.22 o 
 -12   4  21      340.75      323.50     12.72 o 
 -11   4  21      286.42      284.52     13.65 o 
 -10   4  21      139.87      143.00     10.90 o 
  -9   4  21      526.17      483.15     17.26 o 
  -8   4  21       18.13       36.88      6.04 o 
  -7   4  21      243.32      216.33     14.17 o 
  -6   4  21        1.10        7.85      3.10 o 
  -5   4  21       10.44        6.68      3.21 o 
  -4   4  21      129.66      147.29      8.59 o 
  -3   4  21       85.17       96.63      9.33 o 
  -2   4  21        1.72       12.26      4.56 o 
  -1   4  21       31.81       27.73      6.14 o 
   0   4  21       79.80       68.80     17.72 o 
 -17   5  21        0.40        2.61      6.49 o 
 -16   5  21       40.38       42.31      7.57 o 
 -15   5  21       29.49       33.60      6.42 o 
 -14   5  21       64.66       72.26      7.80 o 
 -13   5  21        1.60        8.83      3.88 o 
 -12   5  21      801.31      750.23     36.10 o 
 -11   5  21      534.46      485.23     16.94 o 
 -10   5  21      362.91      378.25     15.68 o 
  -9   5  21       93.12      101.49      9.80 o 
  -8   5  21        2.24        5.90      3.57 o 
  -7   5  21        0.06        4.28      3.66 o 
  -6   5  21       92.84       92.73      9.22 o 
  -5   5  21       28.35       33.88      6.11 o 
  -4   5  21       20.12       22.35      4.36 o 
  -3   5  21       87.09       82.53     10.79 o 
  -2   5  21       28.17       31.01      7.25 o 
  -1   5  21      171.26      181.78     13.80 o 
 -16   6  21        1.23        4.62      6.72 o 
 -15   6  21       57.28       54.68     12.13 o 
 -14   6  21       42.60       56.89      7.40 o 
 -13   6  21       87.69      126.35     10.54 o 
 -12   6  21        0.87        5.49      4.10 o 
 -11   6  21      926.42      875.35     23.38 o 
 -10   6  21      373.61      300.06     15.37 o 
  -9   6  21        3.47       16.36      4.90 o 
  -8   6  21        1.48       10.69      4.33 o 
  -7   6  21      346.30      324.88     15.78 o 
  -6   6  21      183.54      182.33     12.79 o 
  -5   6  21       18.73       22.25      5.12 o 
  -4   6  21       47.87       54.63      7.33 o 
  -3   6  21      188.77      202.89     20.35 o 
  -2   6  21      182.59      186.26     27.87 o 
  -1   6  21       63.17      100.06     20.78 o 
 -15   7  21      111.74      131.80     25.05 o 
 -14   7  21       18.82       29.73      9.63 o 
 -13   7  21        1.38       10.12      7.05 o 
 -12   7  21        2.16        9.56      4.55 o 
 -11   7  21        2.69        9.39      4.37 o 
 -10   7  21       30.40       28.09      6.14 o 
  -9   7  21        3.09        1.77      4.16 o 
  -8   7  21       29.38       18.16      5.80 o 
  -7   7  21        1.71        5.79      5.19 o 
  -6   7  21       94.60      111.40     10.86 o 
  -5   7  21       39.12       60.23      7.54 o 
  -4   7  21       18.62       24.70      5.99 o 
  -3   7  21        9.57       17.23      7.51 o 
 -14   8  21       97.85      113.11     13.22 o 
 -13   8  21       22.86       18.76      5.50 o 
 -12   8  21        9.75       16.01      5.10 o 
 -11   8  21       22.40       26.55      5.75 o 
 -10   8  21        3.80        7.56      5.11 o 
  -9   8  21       40.85       45.21      7.60 o 
  -8   8  21       57.83       77.05      9.28 o 
  -7   8  21       12.42       11.34      5.73 o 
  -6   8  21      151.14      140.94     15.72 o 
  -5   8  21      220.74      220.98     16.47 o 
  -4   8  21       65.96       71.12     10.38 o 
 -12   9  21       44.12       38.23     18.01 o 
 -11   9  21        0.05       15.13      5.71 o 
 -10   9  21       10.30       17.82      6.27 o 
  -9   9  21       23.67       31.10      7.38 o 
  -8   9  21      376.66      384.28     34.86 o 
  -7   9  21        8.31       21.60      6.78 o 
  -6   9  21       16.31       23.41      7.32 o 
 -18   0  22      169.86      156.69     27.63 o 
 -17   0  22       37.81       55.15     15.35 o 
 -16   0  22        0.29        3.25      6.49 o 
 -15   0  22        8.16        8.66      4.92 o 
 -14   0  22     1288.02     1045.88     72.18 o 
 -13   0  22        8.23       17.77      5.08 o 
 -12   0  22      255.09      234.33     19.89 o 
 -11   0  22       61.85       76.80      8.76 o 
 -10   0  22     1235.65     1188.69     31.42 o 
  -9   0  22      205.73      197.89     22.49 o 
  -8   0  22     1174.84     1035.55     28.33 o 
  -7   0  22     3942.71     3627.08     94.02 o 
  -6   0  22       45.27       54.84      7.80 o 
  -5   0  22      228.95      216.69     13.24 o 
  -4   0  22       50.69       55.12      8.62 o 
  -3   0  22      117.06      131.34     15.63 o 
  -2   0  22       47.60       66.46     11.73 o 
  -1   0  22        4.13        7.12     10.31 o 
 -18   1  22       24.22       57.37      9.95 o 
 -17   1  22        2.47        3.72      5.20 o 
 -16   1  22       27.73       43.09      8.42 o 
 -15   1  22       67.08       60.25      5.71 o 
 -14   1  22       12.53       21.49      4.57 o 
 -13   1  22        0.06       10.05      3.87 o 
 -12   1  22      199.85      190.13     10.01 o 
 -11   1  22      346.97      308.84     12.65 o 
 -10   1  22      330.25      287.52      9.93 o 
  -9   1  22      486.67      442.37     12.15 o 
  -8   1  22      787.97      700.51     15.85 o 
  -7   1  22        0.50        2.47      2.40 o 
  -6   1  22     1215.36     1117.70     21.28 o 
  -5   1  22        0.01        2.50      2.64 o 
  -4   1  22      289.75      262.68      9.78 o 
  -3   1  22       94.79      100.79      9.79 o 
  -2   1  22       15.77       32.74      6.38 o 
  -1   1  22        4.44       23.09      5.29 o 
 -18   2  22      129.88      155.36     16.66 o 
 -17   2  22       50.15       50.19      9.41 o 
 -16   2  22        6.12        5.58      4.47 o 
 -15   2  22       55.09       65.94      7.26 o 
 -14   2  22      111.44      123.93      9.24 o 
 -13   2  22      551.76      451.51     16.57 o 
 -12   2  22      131.98      115.52      8.58 o 
 -11   2  22       19.23       18.52      4.09 o 
 -10   2  22      461.81      388.12     13.09 o 
  -9   2  22      582.67      561.90     15.80 o 
  -8   2  22        2.72        6.61      3.24 o 
  -7   2  22      461.21      432.97     12.69 o 
  -6   2  22       79.92       79.91      6.32 o 
  -5   2  22      270.12      237.51      9.13 o 
  -4   2  22      385.76      321.86     10.96 o 
  -3   2  22        1.96        3.85      3.88 o 
  -2   2  22        4.61        9.99      4.79 o 
  -1   2  22       83.36       94.74     10.36 o 
 -18   3  22        6.50       18.28      6.49 o 
 -17   3  22        0.06       15.95      5.37 o 
 -16   3  22        2.19        7.19      4.65 o 
 -15   3  22      348.04      367.07     16.79 o 
 -14   3  22       37.03       51.66      6.50 o 
 -13   3  22      119.23      129.01     10.68 o 
 -12   3  22        9.59        5.66      4.34 o 
 -11   3  22     2315.64     2149.16     42.84 o 
 -10   3  22      877.93      804.27     19.98 o 
  -9   3  22      649.70      558.53     16.12 o 
  -8   3  22       89.71      106.22      8.28 o 
  -7   3  22       47.86       54.08      5.83 o 
  -6   3  22       22.19       28.35      4.10 o 
  -5   3  22       55.02       70.43      6.19 o 
  -4   3  22      231.00      224.82     10.14 o 
  -3   3  22      182.82      171.28     12.63 o 
  -2   3  22      180.93      186.38     13.68 o 
  -1   3  22       40.52       45.12      8.15 o 
 -18   4  22       44.08       41.97     15.31 o 
 -17   4  22       17.71       26.79     10.56 o 
 -16   4  22        3.32       26.14      5.92 o 
 -15   4  22        0.05       11.34      6.02 o 
 -14   4  22       95.89       98.40      8.94 o 
 -13   4  22       61.83       70.11      7.50 o 
 -12   4  22      869.44      776.40     23.44 o 
 -11   4  22       28.75       27.66      5.81 o 
 -10   4  22       21.90       39.44      6.36 o 
  -9   4  22       37.10       45.54      6.26 o 
  -8   4  22        9.14       13.82      4.28 o 
  -7   4  22      356.36      336.60     15.47 o 
  -6   4  22       17.15       20.68      4.13 o 
  -5   4  22       10.53       17.72      4.42 o 
  -4   4  22       55.99       59.13      5.98 o 
  -3   4  22       89.04      111.74     10.30 o 
  -2   4  22       18.11       25.99      6.80 o 
  -1   4  22      141.20      173.31     18.24 o 
 -17   5  22      185.57      176.83     29.16 o 
 -16   5  22       92.30      114.61     14.80 o 
 -15   5  22      173.81      182.69     17.45 o 
 -14   5  22       14.65       17.67      7.72 o 
 -13   5  22       17.66       37.03      5.89 o 
 -12   5  22      259.70      254.93     14.13 o 
 -11   5  22      588.62      564.10     19.91 o 
 -10   5  22      324.35      291.70     14.37 o 
  -9   5  22      111.54      123.52     10.81 o 
  -8   5  22      208.34      225.75     13.85 o 
  -7   5  22       26.12       22.47      5.09 o 
  -6   5  22      254.95      257.00     13.15 o 
  -5   5  22      174.87      178.70     12.35 o 
  -4   5  22      299.69      334.13     14.36 o 
  -3   5  22       30.97       36.53      7.11 o 
  -2   5  22       29.19       66.86     10.04 o 
 -16   6  22        1.66        2.82      9.02 o 
 -15   6  22      128.89      131.15     15.89 o 
 -14   6  22       58.27       63.47      8.45 o 
 -13   6  22       96.51       99.14      9.34 o 
 -12   6  22      201.33      196.57     14.16 o 
 -11   6  22      104.08      116.58     12.10 o 
 -10   6  22      161.25      193.73     15.51 o 
  -9   6  22       11.17       13.93      5.13 o 
  -8   6  22       72.56       86.19      9.77 o 
  -7   6  22       23.94       21.09      5.21 o 
  -6   6  22        0.04       11.06      4.35 o 
  -5   6  22        7.48       22.22      5.19 o 
  -4   6  22      113.31      139.19     13.70 o 
  -3   6  22       65.21       77.75     21.75 o 
 -15   7  22       43.22       44.79     15.79 o 
 -14   7  22      401.47      389.17     28.46 o 
 -13   7  22       88.10      110.89     10.02 o 
 -12   7  22        9.36       27.87      8.43 o 
 -11   7  22      117.70      143.35     13.02 o 
 -10   7  22        6.77       19.20      6.50 o 
  -9   7  22       34.07       31.98      6.30 o 
  -8   7  22        1.45        6.25      4.22 o 
  -7   7  22      172.81      183.48     14.87 o 
  -6   7  22       50.59       46.19     11.28 o 
  -5   7  22       15.88       28.12      5.90 o 
  -4   7  22       43.88       47.49      7.25 o 
  -3   7  22       73.95       75.81     20.38 o 
 -14   8  22        4.61        3.63      5.30 o 
 -13   8  22        9.88       18.98      5.24 o 
 -12   8  22        1.53       13.50      5.57 o 
 -11   8  22       32.32       36.31      8.57 o 
 -10   8  22       76.84       92.02     14.06 o 
  -9   8  22      401.90      354.55     17.48 o 
  -8   8  22        9.04       14.23      5.22 o 
  -7   8  22       31.48       49.97      9.84 o 
  -6   8  22        9.40       20.64      5.76 o 
  -5   8  22       88.86       93.51     10.18 o 
  -4   8  22        1.08       12.71     20.18 o 
 -13   9  22       22.99       32.31     13.37 o 
 -12   9  22       20.76       10.47     13.86 o 
 -11   9  22        0.92       19.50     11.60 o 
 -10   9  22       23.66       37.30     13.70 o 
  -9   9  22       23.72       42.96     11.84 o 
  -8   9  22        5.19       17.19      8.40 o 
 -19   1  23        5.42       21.51     13.29 o 
 -18   1  23      126.46      144.45     15.56 o 
 -17   1  23      121.46      153.29     17.42 o 
 -16   1  23      119.90      105.22     22.36 o 
 -15   1  23      364.01      356.37     13.87 o 
 -14   1  23        3.47       11.19      3.94 o 
 -13   1  23      625.56      561.95     16.67 o 
 -12   1  23       21.42       30.41      4.86 o 
 -11   1  23        9.52       11.44      3.83 o 
 -10   1  23     1241.08     1140.15     22.00 o 
  -9   1  23     1752.91     1732.00     28.70 o 
  -8   1  23     1790.45     1686.92     28.06 o 
  -7   1  23       18.77       35.14      4.26 o 
  -6   1  23       25.12       31.11      4.23 o 
  -5   1  23        3.39        8.22      3.49 o 
  -4   1  23        4.67       15.34      3.90 o 
  -3   1  23      140.95      122.48     10.86 o 
  -2   1  23       47.91       60.41      8.66 o 
  -1   1  23       46.55       55.83     15.23 o 
 -18   2  23        0.99        9.75      6.35 o 
 -17   2  23       69.82       56.08     10.31 o 
 -16   2  23       18.17       23.36      6.60 o 
 -15   2  23       62.12       49.04      7.20 o 
 -14   2  23        3.28       12.91      4.60 o 
 -13   2  23        1.78        0.50      3.73 o 
 -12   2  23        5.45        9.47      3.69 o 
 -11   2  23      900.23      853.02     20.86 o 
 -10   2  23       40.86       46.06      5.92 o 
  -9   2  23        7.82       11.06      4.05 o 
  -8   2  23       38.56       47.15      5.00 o 
  -7   2  23       35.71       46.45      6.21 o 
  -6   2  23     1791.30     1635.00     28.21 o 
  -5   2  23      392.48      344.32     11.60 o 
  -4   2  23        4.64        4.85      4.34 o 
  -3   2  23      188.30      184.47     16.43 o 
  -2   2  23       64.56       60.57      7.64 o 
  -1   2  23        0.52       16.52     10.39 o 
 -18   3  23       94.32       88.16     13.17 o 
 -17   3  23       76.11       67.32     10.97 o 
 -16   3  23       90.04      118.02     13.73 o 
 -15   3  23        6.37       18.57      4.77 o 
 -14   3  23       27.61       51.70     10.01 o 
 -13   3  23        1.02        2.62      3.98 o 
 -12   3  23        0.16        6.06      3.87 o 
 -11   3  23       38.28       36.40      6.18 o 
 -10   3  23     1171.55     1095.66     24.56 o 
  -9   3  23      261.26      261.40     11.18 o 
  -8   3  23       23.80       23.39      4.19 o 
  -7   3  23      124.77      131.12      8.95 o 
  -6   3  23        0.54        5.66      3.19 o 
  -5   3  23      201.72      196.36     10.00 o 
  -4   3  23       47.86       58.68      7.36 o 
  -3   3  23       49.95       68.83     11.12 o 
  -2   3  23        0.52        6.50      5.85 o 
 -18   4  23      109.88      101.67     22.72 o 
 -17   4  23       10.16       25.91      8.20 o 
 -16   4  23      136.26      124.44     14.49 o 
 -15   4  23       18.83       29.68      5.48 o 
 -14   4  23      184.26      197.60     14.71 o 
 -13   4  23      350.18      328.22     15.09 o 
 -12   4  23      442.86      429.53     17.01 o 
 -11   4  23       16.11       26.86      5.58 o 
 -10   4  23       68.07       78.75      8.86 o 
  -9   4  23      195.24      197.52     13.09 o 
  -8   4  23      222.04      230.83     12.54 o 
  -7   4  23        0.06        4.33      2.93 o 
  -6   4  23      382.14      358.92     13.33 o 
  -5   4  23       34.30       39.75      5.96 o 
  -4   4  23       42.86       57.16      8.66 o 
  -3   4  23      348.25      316.05     15.04 o 
  -2   4  23       25.33       48.61      8.66 o 
 -17   5  23        9.93       14.13     11.48 o 
 -16   5  23       23.96       40.58      8.56 o 
 -15   5  23        6.66       23.53      5.04 o 
 -14   5  23       12.47       26.47      6.94 o 
 -13   5  23       31.27       45.08      7.07 o 
 -12   5  23       27.70       38.51      7.03 o 
 -11   5  23        7.02        9.04      4.66 o 
 -10   5  23       70.12       76.93      9.12 o 
  -9   5  23       14.37       16.73      4.56 o 
  -8   5  23       35.33       29.40      5.85 o 
  -7   5  23        0.66        4.03      3.77 o 
  -6   5  23      163.18      139.01     11.31 o 
  -5   5  23      362.09      343.44     17.14 o 
  -4   5  23       11.05       15.40      7.18 o 
  -3   5  23       46.52       47.69      8.47 o 
  -2   5  23        5.02       11.92     11.36 o 
 -16   6  23        1.16        8.94      9.67 o 
 -15   6  23       15.24       22.67      5.15 o 
 -14   6  23        0.36       18.36      5.65 o 
 -13   6  23        0.21        2.10      4.72 o 
 -12   6  23      219.11      234.62     15.59 o 
 -11   6  23        1.46        5.44      4.47 o 
 -10   6  23       66.57       70.57      8.90 o 
  -9   6  23        7.22        8.51      4.06 o 
  -8   6  23      120.78      111.78     15.07 o 
  -7   6  23       99.56       89.82      9.63 o 
  -6   6  23        0.39        8.34      4.44 o 
  -5   6  23       17.99       29.07      6.64 o 
  -4   6  23        9.90       18.13      7.09 o 
  -3   6  23        6.43        6.44      9.35 o 
 -15   7  23       38.68       45.17      8.74 o 
 -14   7  23      261.95      249.08     20.18 o 
 -13   7  23      172.00      189.10     14.89 o 
 -12   7  23        5.09       11.34      7.72 o 
 -11   7  23       55.55       67.79      9.02 o 
 -10   7  23       44.63       49.65      7.79 o 
  -9   7  23      105.18      111.69     11.35 o 
  -8   7  23      129.44      167.77     13.32 o 
  -7   7  23        1.84        5.65      4.27 o 
  -6   7  23        0.10       13.23      5.22 o 
  -5   7  23      109.03      126.62     12.48 o 
  -4   7  23       26.84       44.95     15.71 o 
 -14   8  23        2.85       12.30      8.07 o 
 -13   8  23       25.13       32.23      7.86 o 
 -12   8  23        2.60       14.92      5.86 o 
 -11   8  23       55.74       63.99     12.47 o 
 -10   8  23       14.44       25.25      6.36 o 
  -9   8  23        0.00       11.92      5.19 o 
  -8   8  23       66.15       86.20     10.06 o 
  -7   8  23        0.45        0.93      4.75 o 
  -6   8  23       32.05       39.00      8.67 o 
  -5   8  23       23.30       45.64      9.87 o 
 -11   9  23       53.26       42.62     16.03 o 
 -10   9  23       30.31       26.59     13.94 o 
  -9   9  23       11.03       12.65     11.52 o 
  -8   9  23        0.14        5.72     10.07 o 
 -18   0  24       14.01       17.00     10.63 o 
 -17   0  24        1.27       13.78     11.76 o 
 -16   0  24        2.90        7.25     11.52 o 
 -15   0  24      683.87      571.41     28.17 o 
 -14   0  24      390.73      278.90     18.97 o 
 -13   0  24      110.02      113.74     14.14 o 
 -12   0  24      188.10      177.91     21.26 o 
 -11   0  24        0.56       10.70      5.08 o 
 -10   0  24     2404.31     2164.93     48.23 o 
  -9   0  24      474.87      476.09     18.78 o 
  -8   0  24      447.33      420.90     20.99 o 
  -7   0  24      123.33      165.24     12.56 o 
  -6   0  24      472.00      469.90     19.56 o 
  -5   0  24      913.65      875.70     47.25 o 
  -4   0  24      324.88      304.22     20.43 o 
  -3   0  24       45.61       45.87      9.70 o 
  -2   0  24      174.96      167.47     18.77 o 
 -19   1  24        6.08       16.01      7.07 o 
 -18   1  24       15.04       13.99     17.44 o 
 -17   1  24       43.76       65.34     19.82 o 
 -16   1  24       27.05       19.98     14.90 o 
 -15   1  24        0.08        1.31      4.31 o 
 -14   1  24      158.51      191.63     11.20 o 
 -13   1  24       10.09       11.30      4.04 o 
 -12   1  24      399.26      330.84     12.55 o 
 -11   1  24        2.76        3.66      3.55 o 
 -10   1  24      308.99      293.29     10.30 o 
  -9   1  24     1050.89      963.92     20.03 o 
  -8   1  24        1.84       11.60      3.04 o 
  -7   1  24       65.95       65.30      5.95 o 
  -6   1  24      423.81      399.13     12.30 o 
  -5   1  24        1.70       10.68      3.52 o 
  -4   1  24       76.00       62.16      7.75 o 
  -3   1  24        1.38       13.68      4.62 o 
  -2   1  24       42.84       53.97      7.98 o 
 -18   2  24       15.45       35.11     10.51 o 
 -17   2  24       12.48       28.98     11.80 o 
 -16   2  24        4.80       15.44      8.28 o 
 -15   2  24       47.12       56.98      7.50 o 
 -14   2  24      100.90      119.99     10.49 o 
 -13   2  24       79.67       81.89      8.83 o 
 -12   2  24        6.45       10.37      4.10 o 
 -11   2  24       19.96       30.43      5.06 o 
 -10   2  24      317.48      294.44     11.82 o 
  -9   2  24       31.62       29.10      4.93 o 
  -8   2  24       15.88       21.37      3.83 o 
  -7   2  24      270.88      244.55     10.18 o 
  -6   2  24       40.34       49.75      5.35 o 
  -5   2  24        3.01       12.88      3.38 o 
  -4   2  24      105.49      109.25     10.46 o 
  -3   2  24      212.23      217.70     14.74 o 
  -2   2  24       70.81       83.43     13.63 o 
 -18   3  24        1.60       10.87     12.14 o 
 -17   3  24       23.79       33.73      8.24 o 
 -16   3  24      186.34      174.20     21.52 o 
 -15   3  24       23.84       31.52      8.90 o 
 -14   3  24      128.02      141.44     11.70 o 
 -13   3  24      147.32      160.42     12.10 o 
 -12   3  24      448.28      451.63     20.63 o 
 -11   3  24      589.56      540.79     21.30 o 
 -10   3  24        6.00       16.17      4.07 o 
  -9   3  24      253.11      238.90     11.39 o 
  -8   3  24      240.60      262.47     11.44 o 
  -7   3  24      614.15      531.86     26.05 o 
  -6   3  24       95.62       94.80      7.17 o 
  -5   3  24      135.99      156.68      9.31 o 
  -4   3  24        5.38       10.02      4.49 o 
  -3   3  24        1.75        4.93      4.31 o 
  -2   3  24        1.28       26.10     12.16 o 
 -18   4  24        1.23       -1.37      7.57 o 
 -17   4  24       22.96       56.47      9.74 o 
 -16   4  24        8.74       21.41      8.76 o 
 -15   4  24        4.16        6.60      4.74 o 
 -14   4  24        1.95        5.61      4.50 o 
 -13   4  24       14.53        6.72      4.51 o 
 -12   4  24        0.93        5.63      4.40 o 
 -11   4  24       68.96       68.77     10.65 o 
 -10   4  24       11.88       22.61      5.20 o 
  -9   4  24        8.76       21.30      4.94 o 
  -8   4  24        5.71        6.80      4.09 o 
  -7   4  24      368.15      326.95     12.72 o 
  -6   4  24      239.61      209.85     11.91 o 
  -5   4  24       69.56       89.64      8.12 o 
  -4   4  24       65.56       69.93     10.22 o 
  -3   4  24      190.11      223.18     14.99 o 
  -2   4  24        2.18        5.80     10.31 o 
 -17   5  24      145.56      157.08     44.71 o 
 -16   5  24       10.81       21.97      9.50 o 
 -15   5  24        0.03       12.86      5.72 o 
 -14   5  24        1.03       15.85      5.26 o 
 -13   5  24       24.55       31.64      6.63 o 
 -12   5  24      133.33      151.32     12.30 o 
 -11   5  24      145.43      173.30     17.84 o 
 -10   5  24       53.34       63.54      8.23 o 
  -9   5  24      254.60      230.85     13.89 o 
  -8   5  24       42.83       46.25      7.03 o 
  -7   5  24      361.51      374.77     16.01 o 
  -6   5  24      208.08      198.89     13.55 o 
  -5   5  24       25.93       38.20      6.50 o 
  -4   5  24        5.21       -2.90      8.62 o 
  -3   5  24      138.86      153.63     26.10 o 
 -15   6  24       20.55       30.93      8.33 o 
 -14   6  24        6.56        6.71      5.88 o 
 -13   6  24        0.54        8.69      4.87 o 
 -12   6  24       96.48      105.16     11.03 o 
 -11   6  24      211.97      194.43     18.27 o 
 -10   6  24        6.04       10.91      4.60 o 
  -9   6  24       25.03       22.26      5.45 o 
  -8   6  24        9.73        6.57      4.27 o 
  -7   6  24       37.25       37.05      6.66 o 
  -6   6  24        7.00        6.50      4.52 o 
  -5   6  24        3.02       13.73      7.81 o 
  -4   6  24        7.86       12.89     10.07 o 
 -15   7  24       27.83       29.15     19.17 o 
 -14   7  24      126.08      145.23     13.29 o 
 -13   7  24        0.26        9.91      5.29 o 
 -12   7  24       21.06       29.85      6.47 o 
 -11   7  24        2.57        8.02      5.09 o 
 -10   7  24       68.57       73.97      9.94 o 
  -9   7  24       75.07       82.23     10.38 o 
  -8   7  24        2.16       16.81      5.48 o 
  -7   7  24        0.04        6.87      5.62 o 
  -6   7  24       56.43       64.94      8.78 o 
  -5   7  24       21.26       27.64      7.41 o 
 -12   8  24        4.27       -0.45      5.51 o 
 -11   8  24      104.21      127.31     12.38 o 
 -10   8  24      102.40      109.33     11.19 o 
  -9   8  24       10.98       13.06      6.48 o 
  -8   8  24       52.84       79.64     21.65 o 
  -7   8  24       31.11       33.43     15.07 o 
  -6   8  24       19.83       37.86     15.47 o 
  -9   9  24       22.43       31.98     14.02 o 
 -19   1  25        0.59       21.91     15.23 o 
 -18   1  25       34.23       14.90     14.90 o 
 -17   1  25        1.85        3.54     11.68 o 
 -16   1  25       27.76       35.69      7.05 o 
 -15   1  25      121.57      139.75     11.36 o 
 -14   1  25       40.64       70.58      7.28 o 
 -13   1  25       21.35       33.98      5.56 o 
 -12   1  25       64.36       90.54      8.13 o 
 -11   1  25     1307.01     1227.80     26.75 o 
 -10   1  25     1072.87      967.35     20.44 o 
  -9   1  25     1482.67     1353.68     25.34 o 
  -8   1  25       12.37       21.60      3.81 o 
  -7   1  25       40.38       42.46      4.86 o 
  -6   1  25        4.38       10.84      3.19 o 
  -5   1  25       30.58       50.92      5.46 o 
  -4   1  25      154.75      186.30     13.45 o 
  -3   1  25      148.68      164.36     13.39 o 
 -18   2  25       61.36       15.87     13.21 o 
 -17   2  25        0.56       -4.11     10.88 o 
 -16   2  25       12.63       21.59      5.68 o 
 -15   2  25       44.78       52.26      7.66 o 
 -14   2  25       98.07      111.26     10.57 o 
 -13   2  25      166.18      164.36     12.14 o 
 -12   2  25      115.41      111.01      9.05 o 
 -11   2  25       94.50      102.01      8.67 o 
 -10   2  25       90.98       86.96      8.03 o 
  -9   2  25      120.54      147.07      9.96 o 
  -8   2  25      217.89      207.90      9.31 o 
  -7   2  25      299.32      265.66     10.91 o 
  -6   2  25       68.92       59.49      5.72 o 
  -5   2  25        0.02       10.05      3.61 o 
  -4   2  25       23.64       32.92      6.84 o 
  -3   2  25        4.26       19.41      5.51 o 
 -18   3  25       44.48       61.65     14.51 o 
 -17   3  25       11.33       35.97     11.58 o 
 -16   3  25       81.73      104.79     10.66 o 
 -15   3  25       21.30       29.01      6.08 o 
 -14   3  25       87.52       93.45      9.90 o 
 -13   3  25       82.11       89.71      9.39 o 
 -12   3  25       15.70       32.57      5.90 o 
 -11   3  25        0.84        7.26      4.06 o 
 -10   3  25      504.32      485.03     15.79 o 
  -9   3  25       85.97       78.39      8.06 o 
  -8   3  25       51.30       59.56      6.32 o 
  -7   3  25       54.88       64.37      7.82 o 
  -6   3  25      287.93      293.18     12.36 o 
  -5   3  25        5.50       16.49      3.93 o 
  -4   3  25       22.58       35.40      6.17 o 
  -3   3  25        0.01       15.96      7.17 o 
 -18   4  25       34.86        9.26     10.96 o 
 -17   4  25      131.23      128.20     20.21 o 
 -16   4  25       22.28       27.34      8.85 o 
 -15   4  25       82.55       86.23      9.56 o 
 -14   4  25       35.21       48.56      7.41 o 
 -13   4  25      335.70      351.82     24.23 o 
 -12   4  25      261.59      252.02     14.06 o 
 -11   4  25        1.44        4.66      4.09 o 
 -10   4  25       48.27       65.89      8.04 o 
  -9   4  25        1.35        8.25      3.93 o 
  -8   4  25      192.57      231.49     14.25 o 
  -7   4  25      132.69      125.80      9.71 o 
  -6   4  25      171.18      183.15     11.47 o 
  -5   4  25       14.85       22.14      5.24 o 
  -4   4  25      126.67      152.51     14.72 o 
  -3   4  25        2.30       21.03     10.63 o 
 -17   5  25       43.34       36.17     15.71 o 
 -16   5  25        4.57       16.56      5.98 o 
 -15   5  25       38.83       46.14      7.39 o 
 -14   5  25        0.11        2.15      4.51 o 
 -13   5  25       11.73       16.20      5.34 o 
 -12   5  25       10.79       12.79      5.22 o 
 -11   5  25        4.75        5.49      4.39 o 
 -10   5  25      149.67      141.65     12.12 o 
  -9   5  25       15.49       21.00      5.18 o 
  -8   5  25       95.53      109.87     13.35 o 
  -7   5  25       43.95       44.79      6.74 o 
  -6   5  25        8.68       27.08      8.10 o 
  -5   5  25        4.87        5.27      6.72 o 
 -15   6  25      125.86      130.34     12.54 o 
 -14   6  25        1.07        7.51      5.11 o 
 -13   6  25      235.28      244.59     16.30 o 
 -12   6  25        2.44       10.69      4.76 o 
 -11   6  25        0.50       18.03      5.47 o 
 -10   6  25        0.01        9.03      6.35 o 
  -9   6  25       45.73       70.41      8.56 o 
  -8   6  25        0.28        9.39      4.54 o 
  -7   6  25        8.89       22.41      5.67 o 
  -6   6  25        0.56        7.03      4.59 o 
  -5   6  25        9.51       17.00     10.71 o 
 -15   7  25        0.62       28.56     13.53 o 
 -14   7  25        5.11       24.30      7.08 o 
 -13   7  25        6.53       21.62      6.11 o 
 -12   7  25      124.20      121.24     12.10 o 
 -11   7  25      150.28      142.62     13.12 o 
 -10   7  25       28.71       43.71      7.37 o 
  -9   7  25        0.43        7.74      5.42 o 
  -8   7  25      169.73      167.58     14.08 o 
  -7   7  25        1.23       18.30      7.01 o 
  -6   7  25      107.05      105.62     12.82 o 
 -12   8  25       22.16       31.74     14.10 o 
 -11   8  25       35.71       18.53     10.39 o 
 -10   8  25      104.22       79.11     21.35 o 
  -9   8  25      132.81       80.40     20.62 o 
  -8   8  25       55.15       67.75     17.88 o 
 -17   0  26       24.94       13.13     15.71 o 
 -16   0  26        5.13        3.68      8.54 o 
 -15   0  26       38.96       52.92     10.91 o 
 -14   0  26       49.33       63.50     17.80 o 
 -13   0  26      515.45      419.72     23.48 o 
 -12   0  26        1.55        5.18      4.48 o 
 -11   0  26      833.58      776.10     26.23 o 
 -10   0  26      221.38      221.62     13.48 o 
  -9   0  26     1217.35     1184.09     33.59 o 
  -8   0  26       21.82       32.33      6.15 o 
  -7   0  26       89.06       93.44     10.18 o 
  -6   0  26      432.17      385.82     17.98 o 
  -5   0  26      476.92      396.53     55.18 o 
  -4   0  26      138.68      125.64     23.97 o 
 -19   1  26       25.86       32.79     17.64 o 
 -18   1  26       28.71       12.65     16.19 o 
 -17   1  26      142.51      103.84     27.15 o 
 -16   1  26       48.19       85.58     10.62 o 
 -15   1  26      121.74      107.13     10.34 o 
 -14   1  26      108.09      101.74      9.49 o 
 -13   1  26       11.86       17.92      4.50 o 
 -12   1  26        0.00        6.04      3.54 o 
 -11   1  26       70.83       75.40      7.77 o 
 -10   1  26     1142.33     1104.94     22.56 o 
  -9   1  26        4.69       11.16      3.25 o 
  -8   1  26      265.59      255.41     10.09 o 
  -7   1  26       79.63       84.94      6.98 o 
  -6   1  26       73.53       79.99      6.77 o 
  -5   1  26        7.89        9.14      3.96 o 
  -4   1  26        7.13       19.64      5.01 o 
 -18   2  26      141.82      142.51     30.86 o 
 -17   2  26       55.06       41.73     19.50 o 
 -16   2  26       49.59       57.61      7.66 o 
 -15   2  26        0.58        2.00      4.51 o 
 -14   2  26      662.57      600.81     20.70 o 
 -13   2  26        1.88        3.68      3.96 o 
 -12   2  26       84.75       87.77      9.08 o 
 -11   2  26        6.69        8.62      3.82 o 
 -10   2  26        1.61        5.41      3.08 o 
  -9   2  26       29.26       37.21      5.48 o 
  -8   2  26        0.61        8.95      3.12 o 
  -7   2  26       99.69      128.11     10.52 o 
  -6   2  26        3.93       16.88      4.07 o 
  -5   2  26        4.31        5.53      4.40 o 
  -4   2  26        2.76       13.33      4.94 o 
 -18   3  26        0.01       15.23     14.50 o 
 -17   3  26        2.48       42.31     10.73 o 
 -16   3  26        7.87       21.98      5.80 o 
 -15   3  26       18.27       35.30      6.59 o 
 -14   3  26       16.77       30.52      5.93 o 
 -13   3  26        2.20        3.17      4.30 o 
 -12   3  26      226.38      231.47     14.03 o 
 -11   3  26       18.33       25.64      5.74 o 
 -10   3  26        5.47       16.13      4.61 o 
  -9   3  26      404.97      370.24     15.70 o 
  -8   3  26     1074.35      963.69     23.77 o 
  -7   3  26        8.32       25.08      5.30 o 
  -6   3  26       30.16       38.28      5.69 o 
  -5   3  26       49.14       40.61      6.76 o 
  -4   3  26       57.22      103.03     13.85 o 
 -18   4  26       40.57       63.24     20.46 o 
 -17   4  26        0.08       29.23     10.34 o 
 -16   4  26        0.12        8.75      5.07 o 
 -15   4  26       59.11       73.06      9.05 o 
 -14   4  26       16.75       23.74      5.80 o 
 -13   4  26      176.56      165.03     12.92 o 
 -12   4  26        5.31       14.41      5.02 o 
 -11   4  26        0.03        0.17      4.70 o 
 -10   4  26       19.46       20.18      5.26 o 
  -9   4  26       97.64       92.79      9.38 o 
  -8   4  26        0.24       -0.24      4.00 o 
  -7   4  26      115.35      126.40     17.64 o 
  -6   4  26       20.65       34.14      5.16 o 
  -5   4  26        2.62       11.82      5.64 o 
  -4   4  26        1.49       13.78     11.36 o 
 -16   5  26        6.84       24.22      6.39 o 
 -15   5  26       70.16       73.69     10.54 o 
 -14   5  26       35.84       33.04      6.74 o 
 -13   5  26       78.12      114.08     11.42 o 
 -12   5  26        2.05        4.34      4.42 o 
 -11   5  26       49.79       55.91      7.77 o 
 -10   5  26      112.33      120.18     13.60 o 
  -9   5  26       61.65       67.35      8.58 o 
  -8   5  26       11.93       21.63      5.52 o 
  -7   5  26        0.12       14.69      5.09 o 
  -6   5  26       38.19       34.50      6.70 o 
  -5   5  26       81.25       45.92     14.90 o 
 -16   6  26      130.35      141.52     20.99 o 
 -15   6  26       11.08       21.25      6.50 o 
 -14   6  26       23.93       31.09      6.69 o 
 -13   6  26       14.31       21.33      5.85 o 
 -12   6  26        9.27       20.93      5.69 o 
 -11   6  26      172.34      182.66     14.31 o 
 -10   6  26        6.30       10.02      5.49 o 
  -9   6  26        1.16        3.12      4.50 o 
  -8   6  26       82.98       98.20     10.72 o 
  -7   6  26      174.77      211.89     14.92 o 
  -6   6  26      102.20      116.19     13.03 o 
 -14   7  26        0.06        5.62      7.09 o 
 -13   7  26        0.15       10.29      5.53 o 
 -12   7  26      245.39      236.82     16.67 o 
 -11   7  26        3.32        9.98      5.19 o 
 -10   7  26        9.11       31.04      6.87 o 
  -9   7  26       10.23       29.54      6.56 o 
  -8   7  26      105.05       94.08     16.23 o 
  -7   7  26       23.46       31.53      9.44 o 
 -19   1  27       36.13       30.45     16.27 o 
 -18   1  27       14.35       45.84     20.78 o 
 -17   1  27       34.16       40.84     16.19 o 
 -16   1  27       37.77       39.88      7.58 o 
 -15   1  27      257.26      240.07     14.99 o 
 -14   1  27        1.00        6.73      3.93 o 
 -13   1  27       10.96        7.32      4.18 o 
 -12   1  27        4.84        8.86      3.90 o 
 -11   1  27      165.44      187.28     11.49 o 
 -10   1  27        0.03        9.99      3.33 o 
  -9   1  27        0.03        1.04      2.90 o 
  -8   1  27       49.65       62.39      6.60 o 
  -7   1  27       64.87       67.29      6.41 o 
  -6   1  27       19.13       19.89      4.07 o 
  -5   1  27      120.59      121.63     11.19 o 
  -4   1  27       81.03       84.67     18.21 o 
 -18   2  27        0.87       -4.75     12.97 o 
 -17   2  27       32.20       47.45     19.33 o 
 -16   2  27       32.50       46.83      7.04 o 
 -15   2  27       12.25       24.87      5.98 o 
 -14   2  27      153.85      147.60     11.94 o 
 -13   2  27        2.72        7.56      4.74 o 
 -12   2  27      199.14      206.30     12.19 o 
 -11   2  27        5.13        3.69      3.76 o 
 -10   2  27      336.73      308.86     12.78 o 
  -9   2  27        1.00        4.90      3.68 o 
  -8   2  27      200.42      211.51     12.05 o 
  -7   2  27       15.19       24.02      4.24 o 
  -6   2  27       25.19       27.01      4.55 o 
  -5   2  27       25.39       37.39      6.83 o 
  -4   2  27       38.65       57.04     14.26 o 
 -18   3  27       50.76       53.82     20.22 o 
 -17   3  27       69.74       58.27     17.08 o 
 -16   3  27       18.18       22.88      6.02 o 
 -15   3  27      115.86      107.56     10.66 o 
 -14   3  27       85.55       97.30     10.25 o 
 -13   3  27      112.54      107.83     10.74 o 
 -12   3  27        0.73        5.36      4.11 o 
 -11   3  27       30.83       45.32      6.95 o 
 -10   3  27       61.01       70.50      7.48 o 
  -9   3  27      546.92      510.61     16.60 o 
  -8   3  27       45.31       56.40      8.63 o 
  -7   3  27        1.04        7.30      3.68 o 
  -6   3  27      107.71      124.19     10.72 o 
  -5   3  27        7.41        0.56      9.43 o 
  -4   3  27        0.07       10.39      9.91 o 
 -17   4  27      145.38      138.62     20.19 o 
 -16   4  27        0.14       10.93      5.83 o 
 -15   4  27       32.66       48.00      7.51 o 
 -14   4  27       29.36       40.60      7.02 o 
 -13   4  27       85.89      109.46     10.87 o 
 -12   4  27      198.39      228.68     15.12 o 
 -11   4  27       57.49       75.19      8.96 o 
 -10   4  27        6.14       28.75      5.84 o 
  -9   4  27       19.75       25.60      5.17 o 
  -8   4  27        5.83       15.79      4.62 o 
  -7   4  27      293.78      258.02     14.31 o 
  -6   4  27       45.15       61.57     10.65 o 
  -5   4  27        3.26       16.52     10.63 o 
 -16   5  27        5.87        3.71      5.06 o 
 -15   5  27        0.71        8.45      5.05 o 
 -14   5  27        7.98       16.97      5.83 o 
 -13   5  27       86.75       99.28     10.68 o 
 -12   5  27        0.06       12.66      4.99 o 
 -11   5  27        3.30       -0.25      4.97 o 
 -10   5  27        6.47       18.47      5.21 o 
  -9   5  27        0.03        5.63      4.19 o 
  -8   5  27       39.57       25.11      6.27 o 
  -7   5  27      144.69      165.91     13.08 o 
  -6   5  27       36.93       65.82     15.55 o 
 -16   6  27        2.00       18.25     11.68 o 
 -15   6  27      121.80      153.88     24.02 o 
 -14   6  27      129.66      131.37     14.59 o 
 -13   6  27        1.67       14.82      7.38 o 
 -12   6  27       43.75       67.50      8.96 o 
 -11   6  27        0.00        3.69      4.64 o 
 -10   6  27       49.72       46.09      7.60 o 
  -9   6  27        6.82       21.49      5.71 o 
  -8   6  27       88.48      130.28     21.26 o 
  -7   6  27        0.06        3.40      9.83 o 
 -12   7  27       18.40       41.01     15.15 o 
 -11   7  27        8.69        9.26     10.15 o 
 -10   7  27        1.61        2.42      9.51 o 
  -9   7  27      116.19      118.99     24.73 o 
 -17   0  28       12.44       18.26      8.15 o 
 -16   0  28      111.68      133.34     16.62 o 
 -15   0  28      342.67      361.22     35.21 o 
 -14   0  28      156.00      155.05     18.13 o 
 -13   0  28      135.03      123.71     15.65 o 
 -12   0  28       15.25       22.07      5.92 o 
 -11   0  28      415.23      406.54     18.78 o 
 -10   0  28       20.17       25.15      5.93 o 
  -9   0  28       45.43       58.16     16.23 o 
  -8   0  28       70.47      111.25     11.73 o 
  -7   0  28        2.63        7.69      5.21 o 
  -6   0  28       30.72       43.24      9.39 o 
  -5   0  28      112.51       76.70     17.97 o 
 -19   1  28        0.05       12.65     15.55 o 
 -18   1  28       28.30       30.94     16.11 o 
 -17   1  28        0.02       13.61      8.95 o 
 -16   1  28        0.78       15.45      6.06 o 
 -15   1  28       13.77       31.15      6.25 o 
 -14   1  28       17.97       14.18      4.24 o 
 -13   1  28       21.71       34.40      5.84 o 
 -12   1  28       38.20       49.82      7.30 o 
 -11   1  28       17.85       35.23      5.33 o 
 -10   1  28        0.04        6.43      3.58 o 
  -9   1  28      145.96      149.54     10.07 o 
  -8   1  28        4.38        9.12      3.65 o 
  -7   1  28      122.81      131.24      8.79 o 
  -6   1  28       18.26       15.71      4.99 o 
  -5   1  28        2.75        9.67      9.51 o 
 -18   2  28       45.85       44.39     20.70 o 
 -17   2  28        7.83       15.74      5.79 o 
 -16   2  28       21.98       38.48      6.84 o 
 -15   2  28        2.06       11.89      4.92 o 
 -14   2  28        1.85       21.63      5.50 o 
 -13   2  28        1.32       13.90      5.03 o 
 -12   2  28       72.34       85.20      8.37 o 
 -11   2  28      105.81      114.54      9.52 o 
 -10   2  28      177.80      175.00     11.52 o 
  -9   2  28       46.95       59.35      7.99 o 
  -8   2  28      144.57      128.98      9.72 o 
  -7   2  28       56.69       62.83      6.16 o 
  -6   2  28      130.36      134.93     11.60 o 
  -5   2  28        4.00       24.41     11.28 o 
 -17   3  28       21.60       36.41      6.79 o 
 -16   3  28       98.59      145.33     12.44 o 
 -15   3  28       12.56       15.31      5.61 o 
 -14   3  28      251.13      264.71     14.84 o 
 -13   3  28      110.98      121.95     11.36 o 
 -12   3  28        0.45       11.57      4.51 o 
 -11   3  28       21.51       40.56      6.37 o 
 -10   3  28        0.99        6.12      4.63 o 
  -9   3  28       37.78       48.98      6.02 o 
  -8   3  28      138.50      140.12     11.30 o 
  -7   3  28        8.67       22.03      4.76 o 
  -6   3  28       14.71       36.49     12.57 o 
 -17   4  28        5.74       12.51      6.32 o 
 -16   4  28      109.79      107.58     10.77 o 
 -15   4  28        7.42       22.59      6.75 o 
 -14   4  28        8.83       17.04      7.49 o 
 -13   4  28       71.72       96.06     10.53 o 
 -12   4  28        2.12        7.50      4.69 o 
 -11   4  28       56.86       78.94      9.30 o 
 -10   4  28        6.96       14.22      4.76 o 
  -9   4  28       28.77       46.09      8.88 o 
  -8   4  28       70.54       68.69      8.28 o 
  -7   4  28      106.14      116.50     21.15 o 
  -6   4  28        4.29       59.94     16.35 o 
 -17   5  28       77.10       97.39     21.91 o 
 -16   5  28       67.31       84.73     12.02 o 
 -15   5  28       21.33       30.87      6.65 o 
 -14   5  28      236.58      219.48     15.67 o 
 -13   5  28      122.69      102.97     10.94 o 
 -12   5  28       85.40       87.66     10.09 o 
 -11   5  28      161.66      153.67     14.22 o 
 -10   5  28       40.29       47.15      7.34 o 
  -9   5  28        8.63       22.29      7.60 o 
  -8   5  28      243.18      241.19     15.72 o 
  -7   5  28       10.76       14.20      6.94 o 
 -15   6  28       12.26       27.46      9.20 o 
 -14   6  28       15.11       43.36      8.91 o 
 -13   6  28      107.41      109.80     11.55 o 
 -12   6  28        0.13        3.30      7.33 o 
 -11   6  28        0.12       13.54      6.34 o 
 -10   6  28        3.61        8.21      5.22 o 
  -9   6  28       46.00       69.08     10.64 o 
 -19   1  29        0.01       27.23     14.98 o 
 -18   1  29       30.53       46.32     19.25 o 
 -17   1  29       70.10       50.22      8.56 o 
 -16   1  29       74.12       67.01      9.85 o 
 -15   1  29       42.28       56.91     11.02 o 
 -14   1  29      111.18      120.55     11.49 o 
 -13   1  29        0.31        4.50      3.99 o 
 -12   1  29      129.33      158.90     11.24 o 
 -11   1  29       14.14       16.24      4.32 o 
 -10   1  29      375.89      365.03     14.31 o 
  -9   1  29      178.44      201.89     12.08 o 
  -8   1  29        0.28       11.50      4.02 o 
  -7   1  29       52.82       74.05      6.71 o 
  -6   1  29       65.82       86.68     18.93 o 
 -18   2  29      153.26      166.52     34.08 o 
 -17   2  29        6.23       15.60      6.61 o 
 -16   2  29        4.70       14.11      6.06 o 
 -15   2  29      184.34      194.65     18.83 o 
 -14   2  29        2.87        0.17      4.61 o 
 -13   2  29      130.74      134.05     11.91 o 
 -12   2  29      111.43      125.68     12.16 o 
 -11   2  29       61.55       80.90      8.22 o 
 -10   2  29      184.35      227.18     12.91 o 
  -9   2  29       37.66       54.41      6.55 o 
  -8   2  29        2.06        0.66      3.72 o 
  -7   2  29        2.31       10.69      4.05 o 
  -6   2  29        4.48       31.66     11.76 o 
 -17   3  29       15.78       21.53      7.57 o 
 -16   3  29       19.40       29.78      7.62 o 
 -15   3  29        7.56       20.66      5.78 o 
 -14   3  29      149.99      172.58     13.46 o 
 -13   3  29       19.25       22.83      6.86 o 
 -12   3  29       34.74       47.74      7.01 o 
 -11   3  29      202.63      217.35     14.84 o 
 -10   3  29      276.91      278.59     18.83 o 
  -9   3  29      177.85      197.71     18.55 o 
  -8   3  29       11.11       24.67      4.76 o 
  -7   3  29       44.66       41.80     11.29 o 
 -17   4  29      122.66      141.44     14.44 o 
 -16   4  29        0.01        8.31      5.63 o 
 -15   4  29       85.66      112.48     11.53 o 
 -14   4  29       44.00       44.94      7.81 o 
 -13   4  29       86.84       98.45     10.65 o 
 -12   4  29      278.73      302.80     16.89 o 
 -11   4  29       39.11       50.06      7.70 o 
 -10   4  29       22.08       28.18      6.02 o 
  -9   4  29       32.42       27.52      6.72 o 
  -8   4  29       15.88       31.28      6.80 o 
  -7   4  29      473.06      533.17     41.73 o 
 -16   5  29       49.94       68.95     10.19 o 
 -15   5  29        4.55       13.97      6.40 o 
 -14   5  29        1.20       14.26      5.61 o 
 -13   5  29       39.29       43.41      8.14 o 
 -12   5  29        0.82       -0.74      4.20 o 
 -11   5  29        1.39        4.79      4.47 o 
 -10   5  29        0.69        9.25      4.92 o 
  -9   5  29       19.96       33.41      7.39 o 
  -8   5  29        6.32       14.73      9.35 o 
 -18   0  30       79.66       66.87     16.84 o 
 -17   0  30      124.87      121.10     22.84 o 
 -16   0  30       34.55       48.97     10.55 o 
 -15   0  30        9.77       23.31      8.37 o 
 -14   0  30      569.14      551.10     29.35 o 
 -13   0  30      106.62      121.13     16.03 o 
 -12   0  30       50.81       51.50     11.01 o 
 -11   0  30       91.70       97.97     11.86 o 
 -10   0  30      207.62      178.17     15.20 o 
  -9   0  30       33.33       36.14      8.67 o 
  -8   0  30        0.42        4.15      5.71 o 
  -7   0  30        6.62       24.49     11.04 o 
 -18   1  30        0.61        5.27      6.08 o 
 -17   1  30       25.68       46.17      8.30 o 
 -16   1  30       42.33       55.07      9.02 o 
 -15   1  30        3.94       16.48      6.34 o 
 -14   1  30       23.59       39.86      6.84 o 
 -13   1  30        3.95        9.04      4.29 o 
 -12   1  30       34.25       48.86      6.66 o 
 -11   1  30       45.68       58.03      7.45 o 
 -10   1  30      386.93      379.40     15.16 o 
  -9   1  30      106.65      114.00     12.37 o 
  -8   1  30        0.18       11.55      4.15 o 
  -7   1  30        0.98       12.97      8.78 o 
 -18   2  30        8.61       25.66      7.18 o 
 -17   2  30       16.47       28.73      8.12 o 
 -16   2  30       15.50       22.95      6.76 o 
 -15   2  30       13.20       20.93      5.65 o 
 -14   2  30        0.94       10.87      5.24 o 
 -13   2  30       42.14       36.78      6.75 o 
 -12   2  30       48.20       54.40      9.00 o 
 -11   2  30      325.51      355.15     14.79 o 
 -10   2  30       45.03       59.07      7.13 o 
  -9   2  30        0.01        8.01      4.46 o 
  -8   2  30       18.24       24.08      5.06 o 
  -7   2  30       43.37       35.61     12.33 o 
 -18   3  30      214.27      199.79     27.39 o 
 -17   3  30       17.24       35.27      6.87 o 
 -16   3  30        5.66       10.74      5.83 o 
 -15   3  30       53.81       67.15      8.99 o 
 -14   3  30        8.87       17.81      5.90 o 
 -13   3  30       32.85       55.31      8.19 o 
 -12   3  30        5.01       22.52      5.66 o 
 -11   3  30        0.88        2.28      4.41 o 
 -10   3  30        8.59       15.83      5.22 o 
  -9   3  30       16.99       31.93      5.62 o 
  -8   3  30      301.12      286.27     16.50 o 
 -17   4  30      281.55      310.61     22.57 o 
 -16   4  30        1.02       11.36      6.00 o 
 -15   4  30       51.22       72.44      9.33 o 
 -14   4  30        3.65        9.07      5.02 o 
 -13   4  30       17.17       22.06      6.17 o 
 -12   4  30       27.30       38.79      8.41 o 
 -11   4  30       36.50       29.06     11.87 o 
 -10   4  30        0.16        7.46      4.53 o 
  -9   4  30        4.47       33.72      8.82 o 
  -8   4  30        0.53       36.73      9.57 o 
 -15   5  30       22.46       36.90     13.53 o 
 -14   5  30      178.09      156.13     15.09 o 
 -13   5  30      107.65      137.90     13.07 o 
 -12   5  30      121.96      134.65     13.00 o 
 -11   5  30       15.88       22.04      9.39 o 
 -18   1  31        4.80       10.51      5.85 o 
 -17   1  31      179.82      170.37     15.45 o 
 -16   1  31        2.16        6.34      5.35 o 
 -15   1  31        0.03        9.87     10.64 o 
 -14   1  31       46.68       57.73      8.32 o 
 -13   1  31       12.14       16.84      4.51 o 
 -12   1  31       37.53       39.25      6.35 o 
 -11   1  31       95.10      114.72      9.91 o 
 -10   1  31       50.88       63.60      7.31 o 
  -9   1  31      205.10      209.31     17.00 o 
  -8   1  31        0.48        6.74      5.29 o 
 -18   2  31        0.32        3.97      7.39 o 
 -17   2  31        0.02       12.41      6.00 o 
 -16   2  31        8.49       20.37      6.75 o 
 -15   2  31       82.18       99.26     10.72 o 
 -14   2  31      148.89      187.99     14.10 o 
 -13   2  31        4.57       10.47      4.69 o 
 -12   2  31       25.14       40.69      6.19 o 
 -11   2  31       93.50       89.92      9.11 o 
 -10   2  31       16.64       30.05      5.29 o 
  -9   2  31       65.53       62.21      7.92 o 
  -8   2  31        8.53       34.53      8.68 o 
 -17   3  31       18.48       36.41      9.08 o 
 -16   3  31       62.26       53.73      8.26 o 
 -15   3  31       77.12       86.13     11.94 o 
 -14   3  31       93.08      106.83     11.06 o 
 -13   3  31       60.32       64.93      8.36 o 
 -12   3  31       52.41       57.20      7.97 o 
 -11   3  31       55.97       80.29      9.46 o 
 -10   3  31        0.84       10.81      8.20 o 
  -9   3  31       26.23       26.09      8.64 o 
  -8   3  31        0.09       19.66     10.55 o 
 -16   4  31       27.32       61.63     16.35 o 
 -15   4  31       22.85       36.49      7.79 o 
 -14   4  31      181.61      166.66     13.79 o 
 -13   4  31      206.49      197.76     15.12 o 
 -12   4  31        0.19        6.58      4.86 o 
 -11   4  31       93.14      112.01     13.15 o 
 -18   0  32        7.14       15.31     10.23 o 
 -17   0  32       19.99       26.43      9.02 o 
 -16   0  32        3.35       12.41      7.10 o 
 -15   0  32       30.51       24.34     17.48 o 
 -14   0  32        7.39        8.26      7.10 o 
 -13   0  32       48.82       67.56     13.04 o 
 -12   0  32      349.43      335.76     24.56 o 
 -11   0  32       46.28       33.90     13.01 o 
 -10   0  32      123.08      104.48     12.64 o 
  -9   0  32        1.74       12.60     13.90 o 
 -18   1  32        4.25       10.73      6.19 o 
 -17   1  32        2.97       14.68      6.08 o 
 -16   1  32      409.79      343.78     40.11 o 
 -15   1  32       47.38       31.93      7.54 o 
 -14   1  32        2.83       13.08      5.32 o 
 -13   1  32       10.12       14.08      4.62 o 
 -12   1  32       31.19       36.67      7.90 o 
 -11   1  32       75.82       78.26      8.78 o 
 -10   1  32       22.21       27.03      6.18 o 
  -9   1  32       15.16       29.21      8.52 o 
 -17   2  32        0.45        6.32      6.00 o 
 -16   2  32        2.52        1.75      5.93 o 
 -15   2  32      321.88      317.53     34.71 o 
 -14   2  32       11.25       18.24      5.63 o 
 -13   2  32      172.47      177.09     13.93 o 
 -12   2  32      211.38      208.09     13.46 o 
 -11   2  32        0.59       19.13      5.05 o 
 -10   2  32       62.17       70.62      8.55 o 
 -16   3  32        0.14       -2.01      8.62 o 
 -15   3  32        1.69       28.09      7.63 o 
 -14   3  32        2.54       14.90      5.34 o 
 -13   3  32       63.14       65.89      9.69 o 
 -12   3  32        6.57       21.85      7.36 o 
 -11   3  32       18.23       33.76     13.45 o 
 -15   4  32       31.43       52.20     15.31 o 
 -14   4  32        5.51       -1.53      8.94 o 
 -17   1  33       21.85       14.58     14.18 o 
 -16   1  33       39.35       51.88     17.48 o 
 -15   1  33        0.36        3.17      5.33 o 
 -14   1  33       23.85       36.44      6.73 o 
 -13   1  33       13.23       24.14      7.49 o 
 -12   1  33        0.02       13.20      5.90 o 
 -11   1  33        5.56       26.36     11.16 o 
 -15   2  33       66.84      113.67     27.23 o 
 -14   2  33       70.72       60.03     12.93 o 
 -13   2  33      107.21      138.29     19.59 o 
 -12   2  33       43.91       81.45     19.50 o 
 -11   2  33       52.44       71.30     19.33 o 
 -16   3  33       42.95       39.56     17.00 o 
 -15   3  33        2.60        9.59     11.36 o 
 -14   3  33       21.94       16.52     12.33 o 
 -13   3  33       12.70        5.88     12.73 o 
 -16   0  34       59.20       75.65     21.27 o 
 -15   0  34       45.27       54.06     18.37 o 
 -14   0  34      260.19      242.57     35.21 o 
 -13   0  34        7.74       28.68     14.42 o 
 -15   1  34       23.01       46.16     17.48 o 
 -14   1  34      210.41      185.78     31.10 o 
 -13   1  34       46.04       48.18     17.08 o 
 -12   1  34       19.07       36.84     10.18 o 
 -14   2  34      107.17      121.08     23.60 o 
 -13   2  34        5.14       10.15     11.76 o 
                                                 
